# Supplementary material for: 3-(4-Bromo­phen­yl)cyclo­pent-2-en-1-one
Source: Acta Crystallogr Sect E Struct Rep Online. 2014 May 21;70(Pt 6):o692–3. doi: 10.1107/S160053681401071X (PMC4051020; doi:10.1107/S160053681401071X)
Supplement: Supplementary file 1 [file e-70-0o692-sup1.cif]

##############################################################################
#                                                                            #
# This CIF contains the data in a paper accepted for publication in          #
# Acta Crystallographica Section E. It conforms to the requirements of       #
# Notes for Authors for Acta Crystallographica Section E, and has been       #
# peer reviewed under the auspices of the IUCr Commission on Journals.       #
#                                                                            #
# Full details of the Crystallographic Information File format               #
# are given in the paper "The Crystallographic Information File (CIF):       #
# a New Standard Archive File for Crystallography" by S. R. Hall, F. H.      #
# Allen and I. D. Brown [Acta Cryst. (1991), A47, 655-685].                  #
#                                                                            #
# The current version of the core CIF dictionary is obtainable from          #
# ftp://ftp.iucr.org/pub/cif_core.dic.                                       #
#                                                                            #
# Software is freely available for graphical display of the structure(s)     #
# in this CIF. For information consult the CIF software page                 #
# http://www.iucr.org/resources/cif/software.                                #
#                                                                            #
# This file may be used for bona fide research purposes within the           #
# scientific community so long as proper attribution is given to the journal # 
# article from which it was obtained.                                        #
#                                                                            #
##############################################################################
data_global
_audit_creation_method     'APEX2 v2013.6-2'
_journal_date_recd_electronic     2014-04-25
_journal_date_accepted     2014-05-09
_journal_name_full     'Acta Crystallographica, Section E'
_journal_year     2014
_journal_volume     70
_journal_issue      6
_journal_page_first     o692
_journal_page_last     o693
_journal_paper_category     QO
_journal_paper_doi     10.1107/S160053681401071X
_journal_coeditor_code     MW2122
_publ_contact_author_name     'Gary J. Balaich'
_publ_contact_author_address
;
Department of Chemistry
2355 Fairchild Drive, Suite 2N 225
Colorado Springs, CO 80840 (USA)
;
_publ_contact_author_email     'gary.balaich@usafa.edu'
_publ_contact_author_fax     '(719) 333-2947'
_publ_contact_author_phone     '(719) 333-6043'
_publ_section_title
;
3-(4-Bromophenyl)cyclopent-2-en-1-one
;
_publ_section_title_footnote     .
loop_
    _publ_author_name
    _publ_author_footnote
    _publ_author_address
    'Shurdha, Endrit' .
;
Department of Chemistry and Chemistry Research Center
2355 Fairchild Drive, Suite 2N 225
United States Air Force Academy
Colorado Springs, CO 80840
USA
;
    'Dees, Kelsey' .
;
Department of Chemistry and Chemistry Research Center
2355 Fairchild Drive, Suite 2N 225
United States Air Force Academy
Colorado Springs, CO 80840
USA
;
    'Miller, Hannah A.' .
;
Department of Chemistry and Chemistry Research Center
2355 Fairchild Drive, Suite 2N 225
United States Air Force Academy
Colorado Springs, CO 80840
USA
;
    'Iacono, Scott T.' .
;
Department of Chemistry and Chemistry Research Center
2355 Fairchild Drive, Suite 2N 225
United States Air Force Academy
Colorado Springs, CO 80840
USA
;
    'Balaich, Gary J.' .
;
Department of Chemistry and Chemistry Research Center
2355 Fairchild Drive, Suite 2N 225
United States Air Force Academy
Colorado Springs, CO 80840
USA
;
_publ_section_synopsis     .
data_I
_database_code_depnum_ccdc_archive     'CCDC 999140'
_chemical_name_systematic
;
3-(4-Bromophenyl)cyclopent-2-en-1-one
;
_chemical_name_common     'bromophenyl enone'
_chemical_formula_moiety     'C11 H9 Br O'
_chemical_formula_sum     'C11 H9 Br O'
_chemical_formula_iupac     'C11 H9 Br O'
_chemical_formula_weight     237.09
_chemical_melting_point     127.0
_space_group_crystal_system     monoclinic
_space_group_name_H-M_alt     'P 1 21/c 1'
_space_group_name_Hall     '-P 2ybc'
loop_
    _space_group_symop_operation_xyz
    'x, y, z'
    '-x, y+1/2, -z+1/2'
    '-x, -y, -z'
    'x, -y-1/2, z-1/2'
_cell_length_a     10.0219(12)
_cell_length_b     9.7818(11)
_cell_length_c     9.9945(12)
_cell_angle_alpha     90
_cell_angle_beta     107.4375(14)
_cell_angle_gamma     90
_cell_volume     934.76(19)
_cell_formula_units_Z     4
_cell_measurement_reflns_used     3089
_cell_measurement_theta_min     2.9792
_cell_measurement_theta_max     28.6013
_cell_measurement_temperature     100.(2)
_exptl_crystal_description     'rectangular prism'
_exptl_crystal_colour     colourless
_exptl_crystal_size_max     0.300
_exptl_crystal_size_mid     0.130
_exptl_crystal_size_min     0.070
_exptl_crystal_density_diffrn     1.685
_exptl_crystal_density_meas     ?
_exptl_crystal_density_method     'not measured'
_exptl_crystal_F_000     472
_exptl_absorpt_coefficient_mu     4.350
_exptl_absorpt_correction_type     multi-scan
_exptl_absorpt_process_details     'SADABS (Bruker, 2013)'
_exptl_absorpt_correction_T_min     0.53
_exptl_absorpt_correction_T_max     0.75
_exptl_special_details
;
;
_diffrn_ambient_temperature     100.(2)
_diffrn_radiation_type     'Mo K\a'
_diffrn_radiation_wavelength     0.71073
_diffrn_radiation_monochromator     graphite
_diffrn_measurement_device_type     'Bruker SMART APEX CCD'
_diffrn_measurement_method     '\w scans'
_diffrn_detector_area_resol_mean     8.3333
_diffrn_reflns_number     9994
_diffrn_reflns_av_R_equivalents     0.0310
_diffrn_reflns_av_sigmaI/netI     ?
_diffrn_reflns_theta_min     2.13
_diffrn_reflns_theta_max     28.28
_diffrn_reflns_theta_full     28.28
_diffrn_measured_fraction_theta_max     0.997
_diffrn_measured_fraction_theta_full     0.997
_diffrn_reflns_limit_h_min     -13
_diffrn_reflns_limit_h_max     13
_diffrn_reflns_limit_k_min     -12
_diffrn_reflns_limit_k_max     13
_diffrn_reflns_limit_l_min     -13
_diffrn_reflns_limit_l_max     13
_refine_special_details
;
;
_reflns_number_total     2316
_reflns_number_gt     1917
_reflns_threshold_expression     'I > 2\s(I)'
_refine_ls_structure_factor_coef     Fsqd
_refine_ls_matrix_type     full
_refine_ls_R_factor_all     0.0346
_refine_ls_R_factor_gt     0.0247
_refine_ls_wR_factor_gt     0.0532
_refine_ls_wR_factor_ref     0.0573
_refine_ls_goodness_of_fit_ref     1.021
_refine_ls_restrained_S_all     1.021
_refine_ls_number_reflns     2316
_refine_ls_number_parameters     118
_refine_ls_number_restraints     0
_refine_ls_hydrogen_treatment     constr
_refine_ls_weighting_scheme     calc
_refine_ls_weighting_details
              'w=1/[\s^2^(Fo^2^)+(0.0233P)^2^+0.4987P] where P=(Fo^2^+2Fc^2^)/3'
_atom_sites_solution_hydrogens     geom
_atom_sites_solution_primary     direct
_atom_sites_solution_secondary     difmap
_refine_ls_shift/su_max     0.001
_refine_ls_shift/su_mean     0.000
_refine_diff_density_max     0.352
_refine_diff_density_min     -0.456
_refine_ls_extinction_method     none
_refine_ls_extinction_coef     ?
loop_
    _atom_type_symbol
    _atom_type_description
    _atom_type_scat_dispersion_real
    _atom_type_scat_dispersion_imag
    _atom_type_scat_source
    C C 0.0033 0.0016 'International Tables Vol C Tables 4.2.6.8 and 6.1.1.4'
    H H 0.0000 0.0000 'International Tables Vol C Tables 4.2.6.8 and 6.1.1.4'
    O O 0.0106 0.0060 'International Tables Vol C Tables 4.2.6.8 and 6.1.1.4'
    Br Br -0.2901 2.4595 'International Tables Vol C Tables 4.2.6.8 and 6.1.1.4'
_computing_data_collection     '<i>APEX2</i> (Bruker, 2013)'
_computing_cell_refinement     '<i>SAINT</i>  (Bruker, 2013)'
_computing_data_reduction     '<i>SAINT</i>  (Bruker, 2013)'
_computing_structure_solution     '<i>SHELXS-2013</i> (Sheldrick, 2008)'
_computing_structure_refinement     '<i>SHELXL-2013</i> (Sheldrick, 2008)'
_computing_molecular_graphics
      '<i>SHELXP</i> (Sheldrick, 2008) and Mercury (Macrae <i>et al.</i>, 2008)'
_computing_publication_material     '<i>SHELXL</i> (Sheldrick, 2008)'
loop_
    _atom_site_type_symbol
    _atom_site_label
    _atom_site_fract_x
    _atom_site_fract_y
    _atom_site_fract_z
    _atom_site_U_iso_or_equiv
    _atom_site_adp_type
    _atom_site_calc_flag
    _atom_site_occupancy
    _atom_site_disorder_assembly
    _atom_site_disorder_group
    Br Br1 -0.30717(2) 0.07926(2) 0.08100(2) 0.02888(8) Uani d 1 . .
    O O1 0.59890(14) 0.08928(13) 0.72449(14) 0.0228(3) Uani d 1 . .
    C C1 0.4771(2) 0.12867(19) 0.68736(19) 0.0181(4) Uani d 1 . .
    C C2 0.3642(2) 0.07755(19) 0.56825(19) 0.0181(4) Uani d 1 . .
    H H2 0.3743 0.0067 0.507 0.022 Uiso calc 1 . .
    C C3 0.2442(2) 0.14462(17) 0.55725(18) 0.0154(4) Uani d 1 . .
    C C4 0.2622(2) 0.24952(19) 0.67199(19) 0.0204(4) Uani d 1 . .
    H H4A 0.2025 0.2274 0.732 0.024 Uiso calc 1 . .
    H H4B 0.2377 0.342 0.6319 0.024 Uiso calc 1 . .
    C C5 0.4180(2) 0.2416(2) 0.7563(2) 0.0229(4) Uani d 1 . .
    H H5A 0.4655 0.3295 0.7519 0.027 Uiso calc 1 . .
    H H5B 0.4294 0.2194 0.8558 0.027 Uiso calc 1 . .
    C C6 0.10968(19) 0.12424(18) 0.44782(18) 0.0152(4) Uani d 1 . .
    C C7 0.0981(2) 0.03111(18) 0.33801(19) 0.0177(4) Uani d 1 . .
    H H7 0.1767 -0.0228 0.3368 0.021 Uiso calc 1 . .
    C C8 -0.0265(2) 0.01702(19) 0.23155(19) 0.0198(4) Uani d 1 . .
    H H8 -0.0338 -0.0465 0.1578 0.024 Uiso calc 1 . .
    C C9 -0.1403(2) 0.09624(19) 0.23345(19) 0.0187(4) Uani d 1 . .
    C C10 -0.1341(2) 0.18783(19) 0.34090(19) 0.0191(4) Uani d 1 . .
    H H10 -0.2135 0.2406 0.3416 0.023 Uiso calc 1 . .
    C C11 -0.0086(2) 0.20035(18) 0.44772(19) 0.0181(4) Uani d 1 . .
    H H11 -0.0029 0.2622 0.5225 0.022 Uiso calc 1 . .
loop_
    _atom_site_aniso_label
    _atom_site_aniso_U_11
    _atom_site_aniso_U_22
    _atom_site_aniso_U_33
    _atom_site_aniso_U_12
    _atom_site_aniso_U_13
    _atom_site_aniso_U_23
    Br1 0.02309(12) 0.03472(13) 0.02207(11) 0.00371(9) -0.00349(8) -0.00033(8)
    O1 0.0171(7) 0.0241(7) 0.0251(7) 0.0006(5) 0.0031(6) -0.0043(6)
    C1 0.0187(10) 0.0163(8) 0.0192(9) -0.0016(7) 0.0054(8) -0.0006(7)
    C2 0.0183(10) 0.0187(9) 0.0179(9) -0.0011(7) 0.0063(8) -0.0043(7)
    C3 0.0189(9) 0.0134(8) 0.0157(8) -0.0017(7) 0.0077(7) 0.0018(6)
    C4 0.0223(10) 0.0172(9) 0.0218(9) 0.0016(7) 0.0068(8) -0.0031(7)
    C5 0.0239(10) 0.0203(9) 0.0226(9) 0.0004(8) 0.0039(8) -0.0071(8)
    C6 0.0168(9) 0.0135(8) 0.0159(8) -0.0017(7) 0.0061(7) 0.0033(6)
    C7 0.0169(10) 0.0175(8) 0.0202(9) 0.0012(7) 0.0078(8) 0.0007(7)
    C8 0.0219(10) 0.0197(9) 0.0180(9) -0.0028(7) 0.0063(8) -0.0013(7)
    C9 0.0167(10) 0.0215(9) 0.0161(9) -0.0004(7) 0.0021(7) 0.0053(7)
    C10 0.0181(10) 0.0178(9) 0.0222(9) 0.0041(7) 0.0073(8) 0.0028(7)
    C11 0.0211(10) 0.0166(8) 0.0177(9) 0.0011(7) 0.0076(8) 0.0009(7)
_geom_special_details
;
All e.s.d.'s (except the e.s.d. in the dihedral angle between two l.s. planes)
are estimated using the full covariance matrix. The cell e.s.d.'s are taken
into account individually in the estimation of e.s.d.'s in distances, angles
and torsion angles; correlations between e.s.d.'s in cell parameters are only
used when they are defined by crystal symmetry. An approximate (isotropic)
treatment of cell e.s.d.'s is used for estimating e.s.d.'s involving l.s.
planes.
;
loop_
    _geom_bond_atom_site_label_1
    _geom_bond_atom_site_label_2
    _geom_bond_site_symmetry_2
    _geom_bond_distance
    _geom_bond_publ_flag
    Br1 C9 . 1.9022(19) ?
    O1 C1 . 1.226(2) ?
    C1 C2 . 1.463(3) ?
    C1 C5 . 1.514(3) ?
    C2 C3 . 1.346(3) ?
    C2 H2 . 0.95 ?
    C3 C6 . 1.473(3) ?
    C3 C4 . 1.509(2) ?
    C4 C5 . 1.538(3) ?
    C4 H4A . 0.99 ?
    C4 H4B . 0.99 ?
    C5 H5A . 0.99 ?
    C5 H5B . 0.99 ?
    C6 C11 . 1.399(3) ?
    C6 C7 . 1.404(3) ?
    C7 C8 . 1.383(3) ?
    C7 H7 . 0.95 ?
    C8 C9 . 1.384(3) ?
    C8 H8 . 0.95 ?
    C9 C10 . 1.386(3) ?
    C10 C11 . 1.391(3) ?
    C10 H10 . 0.95 ?
    C11 H11 . 0.95 ?
loop_
    _geom_angle_atom_site_label_1
    _geom_angle_atom_site_label_2
    _geom_angle_atom_site_label_3
    _geom_angle_site_symmetry_1
    _geom_angle_site_symmetry_3
    _geom_angle
    _geom_angle_publ_flag
    O1 C1 C2 . . 126.57(17) ?
    O1 C1 C5 . . 125.55(17) ?
    C2 C1 C5 . . 107.87(16) ?
    C3 C2 C1 . . 110.76(16) ?
    C3 C2 H2 . . 124.6 ?
    C1 C2 H2 . . 124.6 ?
    C2 C3 C6 . . 126.28(17) ?
    C2 C3 C4 . . 111.66(16) ?
    C6 C3 C4 . . 122.05(16) ?
    C3 C4 C5 . . 104.63(15) ?
    C3 C4 H4A . . 110.8 ?
    C5 C4 H4A . . 110.8 ?
    C3 C4 H4B . . 110.8 ?
    C5 C4 H4B . . 110.8 ?
    H4A C4 H4B . . 108.9 ?
    C1 C5 C4 . . 105.03(15) ?
    C1 C5 H5A . . 110.7 ?
    C4 C5 H5A . . 110.7 ?
    C1 C5 H5B . . 110.7 ?
    C4 C5 H5B . . 110.7 ?
    H5A C5 H5B . . 108.8 ?
    C11 C6 C7 . . 118.25(17) ?
    C11 C6 C3 . . 120.99(16) ?
    C7 C6 C3 . . 120.72(16) ?
    C8 C7 C6 . . 120.64(18) ?
    C8 C7 H7 . . 119.7 ?
    C6 C7 H7 . . 119.7 ?
    C7 C8 C9 . . 119.44(18) ?
    C7 C8 H8 . . 120.3 ?
    C9 C8 H8 . . 120.3 ?
    C8 C9 C10 . . 121.80(18) ?
    C8 C9 Br1 . . 118.07(14) ?
    C10 C9 Br1 . . 120.11(14) ?
    C9 C10 C11 . . 118.16(17) ?
    C9 C10 H10 . . 120.9 ?
    C11 C10 H10 . . 120.9 ?
    C10 C11 C6 . . 121.68(17) ?
    C10 C11 H11 . . 119.2 ?
    C6 C11 H11 . . 119.2 ?
loop_
    _geom_torsion_atom_site_label_1
    _geom_torsion_atom_site_label_2
    _geom_torsion_atom_site_label_3
    _geom_torsion_atom_site_label_4
    _geom_torsion_site_symmetry_1
    _geom_torsion_site_symmetry_2
    _geom_torsion_site_symmetry_3
    _geom_torsion_site_symmetry_4
    _geom_torsion
    _geom_torsion_publ_flag
    O1 C1 C2 C3 . . . . -179.48(18) ?
    C5 C1 C2 C3 . . . . -0.5(2) ?
    C1 C2 C3 C6 . . . . 177.94(16) ?
    C1 C2 C3 C4 . . . . -1.0(2) ?
    C2 C3 C4 C5 . . . . 2.0(2) ?
    C6 C3 C4 C5 . . . . -176.98(16) ?
    O1 C1 C5 C4 . . . . -179.30(18) ?
    C2 C1 C5 C4 . . . . 1.7(2) ?
    C3 C4 C5 C1 . . . . -2.16(19) ?
    C2 C3 C6 C11 . . . . 179.84(18) ?
    C4 C3 C6 C11 . . . . -1.3(3) ?
    C2 C3 C6 C7 . . . . -2.4(3) ?
    C4 C3 C6 C7 . . . . 176.47(16) ?
    C11 C6 C7 C8 . . . . 1.1(3) ?
    C3 C6 C7 C8 . . . . -176.78(16) ?
    C6 C7 C8 C9 . . . . 0.3(3) ?
    C7 C8 C9 C10 . . . . -1.3(3) ?
    C7 C8 C9 Br1 . . . . 177.38(14) ?
    C8 C9 C10 C11 . . . . 0.9(3) ?
    Br1 C9 C10 C11 . . . . -177.78(13) ?
    C9 C10 C11 C6 . . . . 0.5(3) ?
    C7 C6 C11 C10 . . . . -1.5(3) ?
    C3 C6 C11 C10 . . . . 176.34(16) ?
loop_
    _geom_hbond_atom_site_label_D
    _geom_hbond_atom_site_label_H
    _geom_hbond_atom_site_label_A
    _geom_hbond_site_symmetry_A
    _geom_hbond_distance_DH
    _geom_hbond_distance_HA
    _geom_hbond_distance_DA
    _geom_hbond_angle_DHA
    C2 H2 O1 3_656 0.95 2.58 3.465(2) 154
    C7 H7 O1 3_656 0.95 2.58 3.484(3) 158
    C10 H10 O1 4_465 0.95 2.52 3.377(2) 150
_shelx_hkl_checksum     21013
_shelx_hkl_file
;
   0   0  -1    0.03    0.04
   0   0   2    2.74    0.18
   0   0   2    3.06    0.19
   0   0  -2    2.95    0.19
   0   0  -2    3.48    0.22
   0   0  -3    0.11    0.13
   0   0   3   -0.27    0.10
   0   0   3   -0.26    0.10
   0   0  -3   -0.06    0.14
   0   0   4    1.77    0.24
   0   0  -4    1.96    0.32
   0   0   4    1.73    0.24
   0   0  -4    2.36    0.27
   0   0  -5    0.03    0.20
   0   0   5    0.16    0.17
   0   0   5    0.07    0.16
   0   0  -5    0.11    0.14
   0   0  -6  265.85    5.48
   0   0   6  270.99    5.34
   0   0   6  271.15    5.41
   0   0  -6  265.06    5.70
   0   0  -7    0.46    0.31
   0   0  -7    0.28    0.24
   0   0   7    0.09    0.23
   0   0   7   -0.06    0.24
   0   0   8   89.87    2.45
   0   0  -8   88.74    2.41
   0   0  -8   89.42    2.76
   0   0   8   92.76    2.48
   0   0   9   -0.02    0.29
   0   0   9    0.01    0.31
   0   0  -9    0.01    0.39
   0   0  10    4.39    0.67
   0   0 -10    4.24    0.80
   0   0  10    4.66    0.74
   0   0 -11   -0.09    0.60
   0   0 -12   45.62    2.47
   0   1   0   -0.07    0.04
   0   1   1   25.04    0.60
   0   1  -1   25.46    0.64
   0  -1   1   25.21    0.62
   0  -1  -1   25.37    0.66
   0   1  -2  105.76    2.15
   0   1   2  104.60    2.09
   0   1  -2  108.16    2.20
   0  -1  -2  105.81    2.22
   0  -1   2  105.41    1.99
   0  -1  -2  103.66    2.07
   0  -1   2  105.54    2.13
   0   1  -3    6.51    0.38
   0   1   3    6.56    0.37
   0   1   3    6.86    0.33
   0   1  -3    6.73    0.38
   0   1   3    6.47    0.33
   0  -1  -3    7.41    0.36
   0  -1   3    6.41    0.37
   0  -1  -3    6.27    0.40
   0  -1   3    6.63    0.32
   0   1  -4   14.60    0.63
   0   1   4   15.67    0.58
   0   1  -4   14.69    0.66
   0   1   4   14.28    0.62
   0  -1   4   16.18    0.65
   0  -1   4   14.03    0.56
   0  -1  -4   15.65    0.71
   0  -1  -4   16.34    0.61
   0   1   5  150.74    3.23
   0   1  -5  147.53    3.38
   0   1   5  155.79    3.19
   0   1  -5  152.06    3.32
   0  -1   5  147.51    3.11
   0  -1  -5  151.60    3.24
   0  -1  -5  153.54    3.49
   0  -1   5  152.63    3.28
   0   1   6    8.53    0.56
   0   1  -6    9.47    0.61
   0   1  -6    9.55    0.80
   0   1   6    7.18    0.63
   0  -1  -6    9.15    0.82
   0  -1   6    8.24    0.54
   0  -1  -6    7.49    0.51
   0  -1   6    7.89    0.64
   0   1   7   66.98    1.95
   0   1   7   68.08    1.86
   0   1  -7   66.62    1.94
   0   1  -7   69.48    2.14
   0  -1   7   64.37    1.84
   0  -1  -7   65.50    1.83
   0  -1  -7   65.10    2.16
   0  -1   7   68.73    1.96
   0   1  -8   40.15    1.68
   0   1   8   38.07    1.41
   0   1  -8   40.43    1.49
   0   1   8   40.81    1.53
   0  -1   8   41.61    1.46
   0  -1   8   39.61    1.50
   0  -1  -8   40.92    1.77
   0   1  -9    9.19    1.05
   0   1   9    7.52    0.82
   0   1   9    7.42    0.74
   0  -1  -9    8.97    1.09
   0  -1   9    7.42    0.79
   0  -1   9   10.41    0.90
   0   1  10   15.53    1.25
   0   1 -10   15.15    1.45
   0  -1 -10   14.42    1.47
   0  -1  10   12.76    1.14
   0   1  11   18.30    1.46
   0   1 -11   17.54    1.64
   0  -1 -11   18.86    1.79
   0  -1  11   18.55    1.46
   0   1 -12    0.23    0.69
   0  -1 -12    0.15    0.67
   0   2   0   94.91    1.96
   0   2   0   96.20    1.81
   0  -2   0   93.94    1.93
   0  -2   0   93.56    1.89
   0   2   1   56.88    1.26
   0   2  -1   56.90    1.33
   0   2  -1   56.68    1.13
   0   2   1   57.02    1.25
   0  -2   1   58.91    1.29
   0  -2  -1   59.23    1.34
   0  -2  -1   57.70    1.34
   0   2   2   13.53    0.48
   0   2   2   14.03    0.52
   0   2  -2   14.03    0.55
   0  -2   2   14.97    0.54
   0  -2  -2   14.08    0.49
   0  -2  -2   13.80    0.57
   0   2   3  252.49    5.37
   0   2  -3  277.48    5.40
   0   2   3  270.36    5.15
   0  -2  -3  275.49    5.41
   0  -2   3  284.40    4.97
   0  -2   3  275.13    5.25
   0  -2  -3  269.77    5.10
   0   2  -4    6.81    0.46
   0   2   4    7.08    0.38
   0   2  -4    7.30    0.49
   0   2   4    6.86    0.39
   0   2   4    6.99    0.48
   0  -2   4    7.51    0.39
   0  -2  -4    6.99    0.46
   0  -2   4    7.44    0.48
   0  -2  -4    5.61    0.52
   0   2   5   35.65    1.10
   0   2   5   37.71    1.08
   0   2   5   36.79    1.22
   0   2  -5   36.54    1.23
   0   2  -5   35.65    1.22
   0  -2  -5   38.31    1.15
   0  -2   5   36.26    1.06
   0  -2  -5   35.67    1.33
   0  -2   5   36.69    1.22
   0   2  -6   76.57    2.10
   0   2  -6   74.40    2.14
   0   2   6   79.98    1.94
   0   2   6   76.72    2.08
   0  -2   6   75.35    1.88
   0  -2   6   75.91    2.08
   0  -2  -6   74.50    1.94
   0  -2  -6   77.87    2.30
   0   2   7   18.14    0.97
   0   2  -7   16.51    0.92
   0   2   7   18.02    0.83
   0   2  -7   16.29    0.97
   0  -2  -7   15.49    0.80
   0  -2  -7   17.46    1.10
   0  -2   7   16.96    0.83
   0  -2   7   16.15    0.92
   0   2  -8    5.00    0.62
   0   2  -8    7.13    0.85
   0   2   8    6.04    0.75
   0   2   8    5.70    0.61
   0  -2  -8    5.52    0.79
   0  -2   8    6.30    0.66
   0  -2   8    7.16    0.77
   0   2  -9   24.66    1.39
   0   2   9   25.40    1.33
   0   2  -9   23.75    1.22
   0  -2   9   24.10    1.27
   0  -2  -9   23.76    1.50
   0   2 -10    5.49    0.91
   0   2  10    5.80    0.80
   0  -2  10    5.70    0.82
   0  -2 -10    5.59    1.02
   0   2 -11   18.00    1.65
   0   2  11   18.63    1.49
   0  -2  11   15.43    1.34
   0  -2 -11   16.90    1.70
   0   2  12    6.99    1.01
   0  -2 -12    6.58    1.25
   0   3   0   -0.29    0.10
   0   3   0   -0.20    0.09
   0  -3   0   -0.16    0.11
   0  -3   0   -0.17    0.11
   0   3   1   67.22    1.45
   0   3  -1   62.47    1.55
   0   3   1   65.72    1.49
   0   3  -1   63.04    1.31
   0  -3  -1   62.17    1.54
   0  -3   1   64.29    1.48
   0  -3  -1   63.85    1.53
   0  -3   1   62.78    1.50
   0   3  -2  364.07    7.24
   0   3   2  377.79    6.87
   0   3   2  376.07    7.09
   0  -3  -2  377.31    7.08
   0  -3   2  371.83    7.04
   0  -3  -2  378.04    7.18
   0   3   3    0.15    0.16
   0   3   3    0.14    0.14
   0   3  -3    0.25    0.20
   0  -3  -3    0.14    0.13
   0  -3  -3    0.50    0.22
   0  -3   3   -0.03    0.16
   0   3   4  168.32    3.92
   0   3   4  181.92    3.79
   0   3  -4  184.44    3.98
   0  -3  -4  181.36    3.65
   0  -3   4  185.45    3.88
   0  -3  -4  192.04    4.06
   0   3  -5    0.08    0.21
   0   3   5    0.14    0.24
   0  -3  -5    0.56    0.24
   0  -3   5    0.07    0.23
   0  -3  -5    0.20    0.27
   0   3   6   24.94    0.95
   0   3   6   26.94    1.15
   0   3  -6   23.86    1.11
   0   3   6   26.33    0.94
   0  -3  -6   26.37    1.01
   0  -3   6   25.10    0.93
   0  -3   6   25.49    1.12
   0  -3  -6   27.53    1.28
   0   3  -7   16.03    0.95
   0   3   7   14.32    0.90
   0   3   7   16.06    0.79
   0  -3   7   14.62    0.92
   0  -3  -7   15.98    1.08
   0   3   8  117.43    3.12
   0   3  -8  112.94    3.12
   0  -3  -8  118.56    3.46
   0  -3   8  118.06    3.17
   0   3   9    3.14    0.63
   0   3  -9    3.52    0.63
   0  -3  -9    4.28    0.88
   0  -3   9    2.23    0.56
   0   3  10   23.98    1.39
   0   3 -10   24.25    1.40
   0  -3 -10   23.79    1.62
   0  -3  10   24.95    1.45
   0   3  11    1.95    0.68
   0  -3  11    0.93    0.54
   0  -3 -11    1.37    0.79
   0   3  12    8.57    1.19
   0  -3 -12    8.71    1.48
   0  -3  12    6.93    1.00
   0   4   0   64.98    1.65
   0   4   0   64.32    1.45
   0  -4   0   65.50    1.60
   0  -4   0   63.83    1.61
   0   4  -1   30.48    0.79
   0   4   1   31.02    0.96
   0   4   1   28.73    0.89
   0   4  -1   31.33    1.02
   0  -4   1   31.11    0.98
   0  -4  -1   30.76    0.99
   0  -4  -1   29.15    0.99
   0  -4   1   31.30    0.95
   0   4   2   55.20    1.44
   0   4   2   55.07    1.43
   0   4  -2   54.76    1.56
   0   4  -2   57.06    1.22
   0  -4  -2   55.96    1.58
   0  -4  -2   55.47    1.57
   0  -4   2   54.87    1.51
   0   4   3  118.74    2.65
   0   4  -3  120.32    2.82
   0   4   3  115.83    2.61
   0  -4  -3  119.59    2.64
   0  -4  -3  115.16    2.81
   0  -4   3  114.58    2.69
   0   4  -4    2.52    0.41
   0   4   4    2.70    0.39
   0   4   4    1.71    0.32
   0  -4  -4    2.26    0.31
   0  -4  -4    2.42    0.43
   0  -4   4    1.46    0.32
   0   4   5   31.57    1.21
   0   4  -5   33.80    1.29
   0   4   5   29.57    1.19
   0  -4  -5   31.55    1.33
   0  -4  -5   30.63    1.02
   0  -4   5   31.55    1.23
   0   4   6   49.80    1.41
   0   4  -6   47.73    1.69
   0   4   6   45.99    1.61
   0   4   6   46.63    1.36
   0  -4  -6   44.69    1.75
   0  -4   6   45.12    1.61
   0   4  -7   22.98    1.20
   0   4   7   25.52    1.23
   0  -4  -7   23.47    1.32
   0  -4   7   25.47    1.24
   0   4  -8   21.31    1.22
   0   4   8   20.12    1.19
   0  -4  -8   22.85    1.41
   0  -4   8   18.41    1.14
   0   4  -9   43.78    1.84
   0   4   9   44.53    1.86
   0  -4   9   43.91    1.88
   0  -4  -9   45.63    2.14
   0   4  10    1.62    0.62
   0   4 -10    0.85    0.49
   0  -4  10    0.89    0.56
   0  -4 -10    1.33    0.74
   0   4  11    5.36    0.93
   0  -4  11    9.00    1.11
   0  -4 -11    6.87    1.21
   0   4  12   -0.49    0.50
   0  -4  12   -0.27    0.48
   0  -4 -12    1.02    0.84
   0   5   0   -0.03    0.13
   0   5   0    0.24    0.17
   0  -5   0   -0.15    0.15
   0  -5   0    0.23    0.18
   0   5  -1   94.76    2.37
   0   5   1   95.13    2.14
   0   5   1   94.78    2.28
   0   5  -1   94.61    2.00
   0  -5   1   95.19    2.25
   0  -5  -1   92.90    2.30
   0  -5  -1   92.58    2.31
   0  -5   1   94.29    2.29
   0   5   2   54.85    1.51
   0   5  -2   56.04    1.29
   0   5   2   59.42    1.57
   0   5  -2   52.93    1.65
   0  -5  -2   56.92    1.67
   0  -5   2   55.55    1.53
   0  -5  -2   54.30    1.67
   0  -5   2   55.44    1.62
   0   5  -3    0.01    0.11
   0   5  -3   -0.21    0.19
   0   5   3    0.02    0.20
   0   5   3    0.08    0.14
   0  -5   3   -0.03    0.19
   0  -5  -3    0.08    0.23
   0  -5  -3   -0.23    0.15
   0   5  -4   52.15    1.72
   0   5   4   51.89    1.53
   0   5   4   49.58    1.56
   0  -5  -4   50.03    1.46
   0  -5  -4   51.07    1.72
   0  -5   4   46.98    1.59
   0   5   5   65.85    1.97
   0   5   5   65.95    1.97
   0   5  -5   63.85    2.06
   0  -5  -5   66.91    2.14
   0  -5  -5   63.73    1.73
   0  -5   5   67.19    2.03
   0   5   6    1.92    0.42
   0   5  -6    0.63    0.35
   0  -5   6    2.30    0.52
   0  -5  -6    1.92    0.47
   0   5  -7   14.74    1.03
   0   5   7   12.11    1.04
   0  -5  -7   15.28    1.29
   0  -5   7   13.38    1.11
   0   5  -8   20.70    1.29
   0   5   8   21.17    1.28
   0  -5   8   21.61    1.30
   0  -5  -8   19.60    1.34
   0   5   9    4.56    0.78
   0   5  -9    4.11    0.74
   0  -5   9    3.42    0.71
   0  -5  -9    3.23    0.82
   0   5 -10    8.37    1.04
   0   5  10    7.75    0.98
   0  -5  10    9.04    1.13
   0  -5 -10    9.08    1.22
   0   5  11   10.63    1.25
   0  -5 -11   14.85    1.70
   0  -5  11   11.38    1.22
   0   6   0  248.97    4.90
   0   6   0  253.76    5.36
   0  -6   0  256.77    5.26
   0  -6   0  255.46    5.27
   0   6  -1   20.43    0.96
   0   6   1   20.55    0.83
   0   6   1   20.43    0.91
   0   6  -1   19.79    0.72
   0  -6   1   21.65    0.96
   0  -6  -1   20.42    0.95
   0  -6  -1   21.54    0.96
   0  -6   1   20.29    0.89
   0   6  -2    8.37    0.44
   0   6   2    9.03    0.68
   0   6  -2    7.74    0.70
   0   6   2    8.58    0.68
   0  -6   2    8.47    0.72
   0  -6  -2    8.50    0.79
   0  -6   2    8.68    0.68
   0  -6  -2   10.04    0.83
   0   6   3    4.66    0.56
   0   6   3    4.74    0.51
   0   6  -3    2.77    0.46
   0  -6   3    5.30    0.56
   0  -6  -3    4.01    0.58
   0  -6   3    4.67    0.59
   0  -6  -3    4.62    0.59
   0   6   4    6.12    0.66
   0   6   4    5.40    0.56
   0   6  -4    5.32    0.67
   0  -6   4    6.20    0.72
   0  -6  -4    7.27    0.78
   0  -6  -4    5.15    0.57
   0   6  -5    0.28    0.29
   0   6   5   -0.26    0.23
   0  -6  -5    0.22    0.32
   0  -6   5   -0.07    0.32
   0   6   6  120.60    3.20
   0   6  -6  123.79    3.40
   0  -6   6  121.81    3.29
   0  -6  -6  118.78    3.40
   0   6   7    3.10    0.64
   0   6  -7    3.65    0.67
   0  -6  -7    2.57    0.59
   0  -6   7    3.25    0.68
   0   6  -8   12.70    1.22
   0   6   8   12.69    1.18
   0  -6   8   12.34    1.17
   0  -6  -8   11.98    1.27
   0   6   9    1.46    0.58
   0   6  -9    2.10    0.63
   0  -6   9    1.41    0.61
   0  -6  -9    1.80    0.66
   0   6  10    4.87    0.90
   0   6 -10    2.64    0.73
   0  -6 -10    3.99    0.99
   0  -6  10    4.72    0.94
   0   6  11    2.24    0.81
   0   6 -11    0.59    0.53
   0  -6  11   -0.19    0.48
   0  -6 -11    1.49    0.87
   0   7   0    0.08    0.22
   0   7   0   -0.03    0.21
   0  -7   0    0.04    0.25
   0  -7   0   -0.26    0.21
   0   7  -1   81.45    2.39
   0   7   1   81.70    2.31
   0   7   1   83.33    2.11
   0   7  -1   83.67    1.98
   0  -7   1   84.00    2.35
   0  -7  -1   85.44    2.39
   0  -7   1   82.52    2.27
   0  -7  -1   84.59    2.36
   0   7  -2   46.14    1.71
   0   7   2   45.47    1.49
   0   7   2   48.43    1.60
   0  -7  -2   50.30    1.76
   0  -7  -2   47.63    1.68
   0  -7   2   47.73    1.56
   0  -7   2   49.59    1.69
   0   7  -3    0.32    0.33
   0   7   3    0.11    0.24
   0   7   3    0.53    0.30
   0  -7   3    0.24    0.33
   0  -7  -3    0.05    0.25
   0  -7  -3    0.02    0.26
   0  -7   3    0.32    0.28
   0   7  -4    0.42    0.36
   0   7   4    0.54    0.31
   0   7   4    1.10    0.35
   0  -7  -4    1.53    0.46
   0  -7   4    1.12    0.35
   0  -7   4    0.52    0.38
   0   7  -5   36.62    1.64
   0   7   5   36.65    1.49
   0  -7   5   35.63    1.58
   0  -7  -5   38.26    1.66
   0   7   6    0.18    0.36
   0   7  -6    1.10    0.47
   0  -7  -6    0.81    0.43
   0  -7   6    1.30    0.49
   0   7   7   31.74    1.54
   0   7  -7   33.18    1.69
   0  -7  -7   31.89    1.66
   0  -7   7   31.16    1.61
   0   7   8   -0.37    0.36
   0   7  -8    0.01    0.46
   0  -7  -8    0.13    0.45
   0  -7   8    0.10    0.45
   0   7   9    1.02    0.54
   0   7  -9    1.93    0.65
   0  -7  -9    1.28    0.62
   0  -7   9    2.47    0.68
   0   7 -10    5.91    0.98
   0   7  10    7.55    1.07
   0  -7 -10    5.76    1.15
   0  -7  10    6.55    1.05
   0   8   0   12.13    0.71
   0   8   0   12.63    0.88
   0  -8   0   12.24    0.85
   0  -8   0   10.00    0.92
   0   8  -1    0.74    0.38
   0   8   1    1.85    0.44
   0   8   1    1.53    0.35
   0  -8   1    1.11    0.40
   0  -8   1    0.75    0.35
   0  -8  -1    1.18    0.41
   0  -8  -1    0.95    0.41
   0   8   2   26.14    1.22
   0   8  -2   25.04    1.30
   0   8   2   25.06    1.12
   0  -8  -2   25.54    1.26
   0  -8   2   25.37    1.17
   0  -8   2   27.37    1.31
   0  -8  -2   26.19    1.34
   0   8   3   71.14    2.17
   0   8   3   66.74    2.07
   0   8  -3   72.13    2.39
   0  -8   3   69.13    2.28
   0  -8   3   68.47    2.10
   0  -8  -3   69.77    2.31
   0   8   4   18.03    1.02
   0   8  -4   18.37    1.22
   0  -8  -4   18.66    1.17
   0  -8   4   17.99    1.15
   0   8  -5   12.87    1.17
   0   8   5   14.38    1.14
   0  -8  -5   12.27    1.13
   0  -8   5   15.09    1.26
   0   8   6   17.68    1.15
   0   8  -6   19.36    1.34
   0  -8   6   18.70    1.25
   0  -8  -6   19.58    1.56
   0   8   7    1.22    0.47
   0   8  -7    0.69    0.53
   0  -8  -7    0.89    0.48
   0  -8   7    0.87    0.60
   0   8   8    3.92    0.76
   0   8  -8    2.26    0.67
   0  -8  -8    2.84    0.81
   0  -8   8    2.63    0.74
   0   8  -9   10.42    1.22
   0   8   9   13.31    1.33
   0  -8   9   11.02    1.30
   0  -8  -9   12.96    1.47
   0   8 -10    1.21    0.61
   0   8  10    1.15    0.66
   0  -8  10    0.67    0.57
   0  -8 -10    2.64    0.82
   0   9   0    0.08    0.32
   0  -9   0   -0.04    0.33
   0  -9   0    0.25    0.38
   0   9   1    3.23    0.58
   0   9   1    3.23    0.51
   0   9  -1    4.27    0.69
   0  -9  -1    3.53    0.64
   0  -9   1    3.40    0.58
   0  -9   1    4.55    0.73
   0  -9  -1    4.29    0.73
   0   9  -2   25.87    1.42
   0   9   2   26.57    1.19
   0   9   2   25.25    1.28
   0  -9   2   25.95    1.41
   0  -9   2   27.36    1.29
   0  -9  -2   26.05    1.38
   0   9   3   -0.28    0.25
   0   9   3    0.30    0.34
   0   9  -3   -0.07    0.34
   0  -9  -3    0.22    0.38
   0  -9   3    0.91    0.49
   0   9   4   40.19    1.63
   0   9  -4   40.77    1.89
   0  -9   4   38.40    1.78
   0  -9  -4   37.51    1.77
   0   9  -5    0.54    0.51
   0   9   5    0.97    0.47
   0  -9  -5    0.64    0.46
   0  -9   5    1.51    0.59
   0   9   6    0.10    0.42
   0   9  -6    0.29    0.44
   0  -9  -6    0.45    0.48
   0  -9   6    0.46    0.52
   0   9   7    0.56    0.45
   0   9  -7    1.20    0.58
   0  -9   7    1.12    0.61
   0  -9  -7    0.20    0.45
   0   9  -8   26.33    1.74
   0   9   8   24.64    1.50
   0  -9  -8   24.66    1.67
   0  -9   8   22.16    1.86
   0   9  -9    0.65    0.56
   0   9   9    0.62    0.50
   0  -9  -9   -0.14    0.50
   0  -9   9   -0.25    0.43
   0  10   0    4.32    0.73
   0 -10   0    4.56    0.73
   0 -10   0    4.66    0.80
   0  10   1    5.96    0.78
   0  10  -1    6.83    0.90
   0 -10  -1    5.49    0.78
   0 -10   1    5.43    0.86
   0  10   2   -0.10    0.30
   0  10  -2    0.78    0.49
   0  10   2    0.10    0.31
   0 -10   2   -0.07    0.39
   0 -10  -2    0.08    0.45
   0  10  -3   22.41    1.48
   0  10   3   19.18    1.14
   0 -10  -3   20.27    1.37
   0 -10   3   21.63    1.42
   0  10  -4   -0.02    0.48
   0  10   4    0.22    0.38
   0 -10  -4    0.12    0.38
   0 -10   4    0.21    0.47
   0  10  -5    2.33    0.73
   0  10   5    0.73    0.43
   0 -10  -5    1.34    0.57
   0 -10   5    2.33    0.73
   0  10   6    6.60    0.90
   0  10  -6    5.64    0.98
   0 -10  -6    5.50    0.92
   0 -10   6    4.03    0.87
   0  10   7    1.53    0.60
   0  10  -7    1.01    0.62
   0 -10   7    1.83    0.74
   0 -10  -7    1.59    0.62
   0  10   8    0.49    0.51
   0  10  -8   -0.11    0.49
   0 -10   8    0.71    0.58
   0 -10  -8    0.21    0.50
   0  11   0    0.14    0.47
   0  11   1   12.32    1.20
   0  11  -1   11.14    1.18
   0 -11  -1   13.07    1.24
   0 -11   1   16.94    1.55
   0  11  -2   29.62    1.71
   0 -11  -2   29.12    1.61
   0 -11   2   26.93    1.69
   0  11  -3   -0.06    0.52
   0  11   3    0.15    0.36
   0 -11   3    0.16    0.51
   0 -11  -3    0.43    0.48
   0  11   4   18.64    1.23
   0  11  -4   17.41    1.60
   0 -11   4   20.45    1.75
   0 -11  -4   18.05    1.55
   0  11   5    3.52    0.71
   0  11  -5    3.56    0.91
   0 -11   5    5.21    1.01
   0 -11  -5    4.20    0.86
   0  11  -6    1.06    0.72
   0  11   6   -0.09    0.37
   0 -11   6    0.99    0.64
   0 -11  -6    0.85    0.61
   0  12   0   20.49    1.69
   0  12  -1    4.85    0.95
   0  12  -2    0.23    0.53
   0 -12   2    0.88    0.60
   0  12  -3    0.62    0.62
   0 -12  -3    0.56    0.48
   0 -12   3    0.77    0.61
   0  12  -4    0.58    0.67
   0 -12   4    1.03    0.61
   0 -12  -4   -0.68    0.37
   0  13   0    0.30    0.61
   0  13  -1   12.73    1.45
   1   0 -12    1.16    0.78
   1   0 -11   -0.03    0.55
  -1   0  11   -0.14    0.39
  -1   0  10    0.86    0.44
  -1   0  10    0.69    0.40
   1   0 -10    0.53    0.56
  -1   0   9    0.34    0.35
  -1   0   9   -0.04    0.31
   1   0  -9   -0.62    0.37
   1   0  -8  146.23    3.83
  -1   0   8  143.64    3.37
  -1   0   8  147.48    3.51
  -1   0   7    0.23    0.22
   1   0  -7    0.05    0.17
  -1   0   7   -0.06    0.20
   1   0  -7   -0.11    0.28
   1   0  -6   20.56    1.00
  -1   0   6   20.77    0.82
   1   0  -6   19.08    0.75
  -1   0   6   18.09    0.85
  -1   0   5    0.14    0.17
   1   0  -5    0.03    0.12
   1   0  -5   -0.23    0.16
  -1   0   5    0.09    0.15
   1   0  -4  147.72    2.90
  -1   0   4  146.71    3.01
   1   0  -4  138.96    3.11
  -1   0   4  140.16    2.85
   1   0  -3    0.03    0.06
   1   0  -3   -0.16    0.10
  -1   0   3   -0.14    0.08
  -1   0   3   -0.02    0.08
  -1   0   3   -0.06    0.09
  -1   0   2  116.98    2.32
  -1   0   2  115.43    2.38
   1   0  -2  116.78    2.38
   1   0  -2  116.62    2.25
  -1   0   2  119.42    2.20
   1   0  -1   -0.06    0.04
  -1   0   1   -0.05    0.03
   1   0  -1    0.22    0.07
   1   0   0   10.77    0.38
  -1   0  -1    0.21    0.14
   1   0   1   -0.19    0.07
   1   0   1   -0.14    0.09
  -1   0  -1   -0.51    0.06
   1   0   2  178.02    3.36
  -1   0  -2  174.50    3.58
   1   0   2  178.28    3.31
  -1   0  -2  176.47    3.44
  -1   0  -3   -0.04    0.12
   1   0   3   -0.05    0.12
  -1   0  -3   -0.10    0.11
   1   0   3   -0.07    0.08
  -1   0  -4  179.68    3.79
   1   0   4  177.13    3.59
  -1   0  -4  174.57    3.75
   1   0   4  175.11    3.53
   1   0   5    0.13    0.21
   1   0   5    0.06    0.15
  -1   0  -5   -0.11    0.21
  -1   0  -5   -0.02    0.15
   1   0   6   60.02    1.65
  -1   0  -6   59.12    1.88
   1   0   6   61.45    1.76
  -1   0  -6   60.51    1.81
  -1   0  -7   -0.48    0.27
   1   0   7   -0.11    0.25
   1   0   7   -0.02    0.23
  -1   0  -7    0.24    0.27
   1   0   8   65.80    1.96
  -1   0  -8   63.04    2.07
  -1   0  -8   67.54    2.35
   1   0   8   67.61    2.09
  -1   0  -9   -0.23    0.40
   1   0   9   -0.28    0.25
   1   0   9   -0.27    0.34
   1   0  10   57.55    2.12
  -1   0 -10   56.39    2.46
  -1   0 -11    0.05    0.59
   1   1 -12    7.76    1.24
  -1  -1  12    6.99    0.99
   1  -1 -12    7.43    1.22
   1   1 -11    3.82    0.94
  -1   1  11    3.32    0.66
  -1  -1  11    3.29    0.68
   1  -1 -11    3.36    0.84
  -1   1  10   22.65    1.25
  -1   1  10   23.52    1.25
   1   1 -10   21.02    1.45
   1  -1 -10   25.04    1.58
  -1  -1  10   21.04    1.26
  -1   1   9  123.44    3.17
   1   1  -9  128.64    3.59
  -1   1   9  117.01    3.12
  -1  -1   9  120.04    3.23
   1  -1  -9  129.60    3.67
  -1  -1   9  123.52    3.09
  -1   1   8    0.44    0.32
  -1   1   8    0.71    0.34
   1   1  -8    0.53    0.27
   1   1  -8    0.08    0.37
  -1  -1   8    1.01    0.39
   1  -1  -8    0.39    0.43
  -1  -1   8    0.49    0.28
   1   1  -7   19.46    0.88
   1   1  -7   19.01    1.05
  -1   1   7   18.78    0.91
  -1   1   7   18.79    0.91
   1  -1  -7   18.86    0.76
  -1  -1   7   19.18    0.84
   1  -1  -7   18.98    1.10
  -1  -1   7   18.98    0.95
  -1   1   6   73.47    1.95
   1   1  -6   74.03    1.92
  -1   1   6   76.78    1.98
   1   1  -6   77.51    2.16
  -1  -1   6   77.01    1.84
  -1  -1   6   75.51    2.03
   1  -1  -6   75.60    1.78
   1  -1  -6   77.43    2.20
  -1   1   5    7.38    0.48
   1   1  -5    6.94    0.44
  -1   1   5    7.08    0.48
  -1   1   5    6.56    0.53
   1   1  -5    7.50    0.64
  -1  -1   5    6.19    0.38
   1  -1  -5    7.47    0.66
  -1  -1   5    6.42    0.54
   1  -1  -5    6.50    0.35
   1   1  -4   41.42    1.26
  -1   1   4   43.45    1.21
   1   1  -4   44.16    1.16
  -1   1   4   43.16    1.16
  -1   1   4   42.69    1.18
   1  -1  -4   43.58    1.00
  -1  -1   4   42.95    1.22
   1  -1  -4   45.25    1.33
  -1  -1   4   44.18    1.04
   1   1  -3  446.10    8.11
   1   1  -3  434.42    8.12
  -1   1   3  429.16    7.79
   1  -1  -3  419.35    8.12
  -1  -1   3  438.84    8.00
   1  -1  -3  431.17    7.90
  -1  -1   3  434.99    7.61
   1  -1  -3  430.50    8.00
  -1   1   2   90.44    1.82
   1   1  -2   90.15    1.87
  -1  -1   2   91.22    1.88
   1  -1  -2   88.40    1.91
  -1   1   1  283.13    5.01
   1   1  -1  285.72    5.25
   1  -1  -1  278.59    5.14
  -1  -1   1  286.71    5.09
   1  -1  -1  267.33    5.27
   1   1   0   11.10    0.38
   1   1   0   11.14    0.31
  -1   1   0   11.28    0.35
   1  -1   0   10.54    0.38
  -1  -1   0   10.99    0.37
  -1   1  -1   10.50    0.40
   1   1   1    9.89    0.36
   1   1   1   10.51    0.45
  -1  -1  -1   11.08    0.41
   1  -1   1   10.46    0.37
  -1   1  -2  139.90    2.72
   1   1   2  144.45    2.78
  -1   1  -2  143.62    2.93
   1   1   2  143.26    2.60
   1   1   2  127.77    3.01
   1  -1   2  142.28    2.74
   1  -1   2  140.64    2.77
  -1   1  -3  217.36    4.32
  -1   1  -3  221.32    4.51
   1   1   3  229.67    4.15
   1   1   3  219.62    4.29
  -1  -1  -3  217.26    4.48
  -1  -1  -3  228.25    4.62
   1  -1   3  224.28    4.31
   1  -1   3  220.43    4.23
  -1   1  -4   -0.10    0.15
  -1   1  -4    0.19    0.16
   1   1   4   -0.03    0.09
   1   1   4    0.04    0.18
  -1  -1  -4    0.01    0.16
  -1  -1  -4    0.00    0.15
   1  -1   4    0.15    0.16
   1  -1   4    0.15    0.15
   1   1   5  255.70    4.92
  -1   1  -5  255.38    5.31
  -1   1  -5  249.85    5.21
   1   1   5  255.19    5.09
  -1  -1  -5  252.76    5.37
  -1  -1  -5  253.09    5.32
   1  -1   5  249.78    4.98
   1  -1   5  253.03    5.07
  -1   1  -6    7.01    0.67
   1   1   6    7.29    0.50
  -1   1  -6    7.01    0.67
   1   1   6    6.64    0.62
   1  -1   6    6.15    0.57
  -1  -1  -6    6.60    0.63
  -1  -1  -6    8.67    0.85
   1  -1   6    7.17    0.63
  -1   1  -7   17.03    1.01
   1   1   7   17.92    0.83
  -1   1  -7   17.32    0.97
   1   1   7   16.79    0.97
   1  -1   7   18.07    0.91
  -1  -1  -7   16.52    1.09
   1  -1   7   17.68    0.92
  -1  -1  -7   16.72    0.92
   1   1   8    0.69    0.38
  -1   1  -8    1.49    0.43
   1   1   8    0.58    0.32
  -1   1  -8    0.66    0.42
  -1  -1  -8    0.54    0.44
  -1  -1  -8    0.48    0.32
   1  -1   8    0.99    0.37
   1  -1   8    0.48    0.35
   1   1   9   20.39    1.21
  -1   1  -9   17.15    1.11
  -1   1  -9   20.02    1.34
  -1  -1  -9   22.12    1.46
   1  -1   9   20.65    1.16
   1  -1   9   16.75    1.06
  -1   1 -10    0.38    0.50
   1   1  10    0.44    0.46
  -1  -1 -10   -0.78    0.50
   1   1  11   36.79    1.82
  -1  -1 -11   36.72    2.16
  -1  -1 -12    2.91    0.95
  -1   2  12    0.67    0.55
  -1  -2  12    0.91    0.57
   1  -2 -12    0.75    0.77
   1   2 -11    9.36    1.19
  -1   2  11    8.69    0.98
  -1  -2  11    8.96    1.03
   1  -2 -11   11.66    1.46
  -1   2  10   11.11    1.07
   1   2 -10   12.92    1.29
   1  -2 -10   10.27    1.26
  -1  -2  10    9.77    1.01
   1   2  -9    0.16    0.47
  -1   2   9    0.86    0.42
   1   2  -9    0.27    0.32
  -1   2   9    0.51    0.34
  -1  -2   9    0.65    0.41
   1  -2  -9   -0.32    0.40
  -1   2   8   36.08    1.36
  -1   2   8   38.00    1.46
   1   2  -8   35.86    1.58
   1   2  -8   35.79    1.39
   1  -2  -8   37.65    1.69
  -1  -2   8   37.26    1.49
   1   2  -7   65.60    2.04
   1   2  -7   63.55    1.86
  -1   2   7   62.66    1.89
  -1   2   7   59.71    1.77
  -1  -2   7   62.45    1.92
  -1  -2   7   59.85    1.62
   1  -2  -7   61.40    2.10
   1   2  -6    0.55    0.31
  -1   2   6    0.41    0.22
  -1   2   6    0.29    0.23
   1   2  -6    0.97    0.27
  -1   2   6    0.60    0.23
  -1  -2   6    0.56    0.20
  -1  -2   6    0.37    0.27
   1  -2  -6    0.60    0.17
   1  -2  -6    0.52    0.30
   1   2  -5   87.44    2.17
  -1   2   5   87.20    2.14
  -1  -2   5   88.71    2.22
  -1  -2   5   88.63    1.89
   1  -2  -5   88.06    2.34
   1  -2  -5   90.28    1.90
   1   2  -4    1.99    0.29
  -1   2   4    1.59    0.27
  -1  -2   4    1.94    0.19
   1  -2  -4    2.00    0.32
  -1  -2   4    1.82    0.31
   1  -2  -4    2.05    0.20
   1  -2  -4    1.70    0.26
   1   2  -3    2.57    0.29
  -1   2   3    2.95    0.24
  -1   2   3    3.30    0.33
   1  -2  -3    2.68    0.32
   1  -2  -3    3.16    0.33
  -1  -2   3    2.94    0.32
  -1  -2   3    2.87    0.16
   1   2  -2  730.40   13.50
  -1   2   2  694.93   13.23
  -1   2   2  760.22   12.88
   1  -2  -2  734.30   13.29
  -1  -2   2  734.12   13.12
   1   2  -1  994.35   17.60
  -1   2   1 1000.00   16.75
  -1   2   1  969.07   17.44
   1  -2  -1  938.65   17.23
  -1  -2   1  938.56   17.03
   1  -2  -1  931.11   17.31
  -1   2   0    2.29    0.21
   1   2   0    1.72    0.19
   1   2   0    2.38    0.16
  -1   2   0    2.07    0.20
   1  -2   0    2.58    0.26
  -1  -2   0    2.11    0.22
   1  -2   0    1.93    0.13
  -1  -2   0    2.18    0.15
   1   2   1  106.22    2.27
  -1   2  -1  104.79    2.27
   1   2   1  105.55    2.12
  -1  -2  -1  106.93    2.28
   1  -2   1  106.28    2.21
  -1   2  -2   17.25    0.66
   1   2   2   18.06    0.70
   1   2   2   15.80    0.59
  -1  -2  -2   16.43    0.68
   1  -2   2   17.45    0.63
  -1  -2  -2   16.74    0.43
   1   2   3  105.99    2.38
   1   2   3  103.07    2.63
  -1   2  -3  107.08    2.30
   1   2   3  113.45    2.21
   1   2   3  114.31    2.15
  -1   2  -3  107.91    2.53
  -1  -2  -3  111.17    2.56
   1  -2   3  106.86    2.40
  -1   2  -4   27.90    1.06
   1   2   4   29.40    0.81
   1   2   4   28.51    1.00
  -1   2  -4   29.59    0.95
  -1  -2  -4   30.02    1.12
  -1  -2  -4   28.58    1.13
   1  -2   4   29.78    0.94
   1  -2   4   28.75    0.99
  -1   2  -5  140.26    3.27
   1   2   5  138.04    2.85
  -1   2  -5  137.92    3.11
   1   2   5  133.65    3.11
  -1  -2  -5  138.48    3.35
   1  -2   5  138.61    3.00
  -1  -2  -5  135.19    3.28
   1  -2   5  138.18    3.11
  -1   2  -6   10.39    0.73
   1   2   6   10.60    0.84
   1   2   6    9.53    0.54
  -1   2  -6   10.25    0.70
  -1  -2  -6   10.18    0.88
   1  -2   6   10.75    0.67
   1  -2   6    9.83    0.67
  -1  -2  -6   10.96    0.86
   1   2   7  182.62    4.17
  -1   2  -7  175.78    4.19
   1   2   7  182.84    3.83
  -1   2  -7  174.42    4.25
   1  -2   7  182.00    3.98
  -1  -2  -7  186.68    4.52
  -1  -2  -7  179.17    4.18
   1  -2   7  180.12    4.11
   1   2   8    0.16    0.35
  -1   2  -8    0.02    0.28
  -1   2  -8    0.73    0.42
   1  -2   8    0.87    0.36
   1  -2   8    0.75    0.37
  -1  -2  -8    0.39    0.40
  -1   2  -9   26.73    1.45
  -1   2  -9   23.93    1.31
   1   2   9   24.92    1.37
  -1  -2  -9   21.28    1.46
   1  -2   9   26.03    1.32
   1   2  10   24.37    1.43
  -1  -2 -10   24.52    1.96
   1  -2  10   21.45    1.33
   1   2  11    8.66    1.14
  -1  -2 -11   10.13    1.41
   1   2  12    0.06    0.60
  -1  -2 -12    0.02    0.74
  -1   3  12   34.91    1.83
  -1  -3  12   33.40    1.82
   1  -3 -12   29.76    2.10
  -1   3  11    9.52    1.08
  -1  -3  11    8.33    1.03
   1  -3 -11    8.47    1.25
  -1   3  10   34.46    1.63
  -1  -3  10   34.06    1.67
   1  -3 -10   33.24    1.89
   1   3  -9   -0.02    0.31
  -1   3   9    0.13    0.37
  -1  -3   9    0.61    0.41
   1  -3  -9    0.20    0.48
  -1   3   8    0.20    0.34
   1   3  -8   -0.28    0.29
  -1   3   8    0.24    0.26
  -1  -3   8    0.58    0.37
   1  -3  -8    0.19    0.40
  -1   3   7    0.18    0.27
  -1   3   7    0.30    0.24
  -1   3   7    0.00    0.22
   1   3  -7    0.00    0.24
   1  -3  -7    0.55    0.39
  -1  -3   7    0.14    0.30
  -1   3   6  200.04    4.30
   1   3  -6  204.24    4.46
  -1  -3   6  200.73    4.41
  -1  -3   6  197.60    3.90
   1  -3  -6  200.67    4.60
  -1   3   5    4.84    0.53
   1   3  -5    4.71    0.52
  -1  -3   5    4.21    0.48
  -1  -3   5    4.50    0.33
   1  -3  -5    4.42    0.57
   1  -3  -5    5.08    0.35
   1  -3  -5    4.54    0.48
   1   3  -4   37.15    1.21
  -1   3   4   32.39    1.01
  -1   3   4   38.01    1.18
  -1  -3   4   39.76    1.23
   1  -3  -4   37.23    1.25
  -1   3   3    6.91    0.32
  -1   3   3    6.63    0.43
   1   3  -3    6.71    0.46
   1  -3  -3    6.72    0.47
   1  -3  -3    7.08    0.48
  -1  -3   3    6.78    0.45
  -1   3   2  101.57    2.17
   1   3  -2   96.04    2.28
  -1   3   2   98.27    2.07
  -1  -3   2  104.30    2.22
   1  -3  -2   99.15    2.43
   1  -3  -2  103.66    2.26
   1   3  -1   39.13    1.11
  -1   3   1   40.24    1.02
   1   3  -1   38.10    0.83
  -1   3   1   38.73    0.99
   1  -3  -1   38.66    1.03
  -1  -3   1   40.65    1.11
   1  -3  -1   37.71    1.17
  -1  -3   1   40.06    1.01
   1   3   0  407.16    7.99
  -1   3   0  438.45    7.56
   1   3   0  417.81    7.47
  -1   3   0  426.85    7.95
  -1  -3   0  429.03    7.93
  -1  -3   0  419.67    7.64
   1  -3   0  410.65    7.83
   1  -3   0  416.15    7.71
   1   3   1   -0.22    0.09
  -1   3  -1    0.28    0.16
   1   3   1    0.04    0.12
  -1  -3  -1   -0.16    0.11
   1  -3   1   -0.04    0.08
  -1  -3  -1   -0.09    0.09
   1  -3   1    0.11    0.13
   1   3   2   78.56    1.80
   1   3   2   78.72    1.88
  -1   3  -2   74.18    1.90
   1  -3   2   77.34    1.86
  -1  -3  -2   75.94    1.94
  -1  -3  -2   76.60    1.63
  -1   3  -3   10.61    0.61
   1   3   3    9.57    0.54
   1   3   3    9.92    0.61
   1  -3   3    9.70    0.57
  -1  -3  -3   10.15    0.63
  -1  -3  -3   10.54    0.39
   1   3   4    0.88    0.26
   1   3   4    1.12    0.19
  -1   3  -4    1.08    0.29
   1   3   4    0.89    0.18
   1   3   4    1.07    0.31
   1  -3   4    0.47    0.26
  -1  -3  -4    1.11    0.32
   1   3   5    1.38    0.22
   1   3   5    1.28    0.33
  -1   3  -5    1.10    0.33
   1  -3   5    1.25    0.33
  -1  -3  -5    0.84    0.36
  -1  -3  -5    1.23    0.37
   1   3   6   93.81    2.20
  -1   3  -6   95.46    2.64
   1   3   6   95.50    2.53
  -1  -3  -6   98.17    2.79
  -1  -3  -6   92.61    2.61
   1  -3   6   94.77    2.52
  -1   3  -7    6.29    0.73
   1   3   7    6.27    0.76
  -1  -3  -7    7.94    0.92
   1  -3   7    4.93    0.60
   1  -3   7    5.86    0.71
  -1   3  -8   38.80    1.67
   1   3   8   39.03    1.67
  -1  -3  -8   38.47    1.85
   1  -3   8   39.93    1.61
   1   3   9    0.96    0.47
  -1   3  -9    0.13    0.38
   1  -3   9    1.59    0.50
  -1  -3  -9    0.00    0.52
  -1   3 -10    0.18    0.38
   1   3  10    0.08    0.44
  -1  -3 -10    0.11    0.54
   1  -3  10   -0.24    0.41
   1   3  11    0.54    0.56
   1  -3  11    1.10    0.59
  -1  -3 -11   -0.07    0.69
   1   3  12   21.01    1.78
  -1  -3 -12   23.57    2.23
  -1   4  12    0.11    0.58
   1  -4 -12   -0.35    0.72
  -1  -4  12    0.37    0.56
  -1   4  11   22.87    1.45
  -1  -4  11   23.92    1.54
   1  -4 -11   19.52    1.77
   1   4 -10    0.50    0.45
  -1   4  10    0.09    0.43
  -1  -4  10    0.47    0.44
   1  -4 -10    0.37    0.59
   1   4  -9    0.12    0.37
  -1   4   9    0.22    0.40
  -1  -4   9    0.30    0.45
   1  -4  -9   -0.32    0.47
   1   4  -8   23.87    1.24
  -1   4   8   22.94    1.25
   1  -4  -8   22.08    1.38
  -1  -4   8   24.35    1.29
  -1   4   7   58.68    1.73
  -1   4   7   58.50    1.76
   1   4  -7   58.51    1.97
  -1   4   7   60.09    1.94
  -1  -4   7   55.44    1.93
   1  -4  -7   60.03    2.12
  -1   4   6    1.51    0.38
   1   4  -6    0.88    0.33
  -1  -4   6    0.90    0.34
   1  -4  -6    1.46    0.45
   1  -4  -6    1.33    0.33
  -1   4   5   82.58    2.20
   1   4  -5   94.38    2.50
  -1   4   5   94.28    2.39
   1  -4  -5   99.70    2.59
  -1  -4   5   95.54    2.46
   1  -4  -5   96.18    2.34
  -1   4   4    1.54    0.24
  -1   4   4    1.16    0.29
   1   4  -4    1.07    0.30
  -1  -4   4    1.21    0.31
   1  -4  -4    1.01    0.27
   1  -4  -4    1.07    0.30
  -1   4   3   99.07    2.19
   1   4  -3  100.44    1.86
   1   4  -3  102.30    2.50
  -1   4   3  104.16    2.37
  -1  -4   3  100.93    2.39
   1  -4  -3  105.02    2.55
   1  -4  -3   99.41    2.45
  -1   4   2   11.20    0.56
  -1   4   2   10.22    0.47
   1   4  -2   10.72    0.60
   1   4  -2   10.99    0.33
   1  -4  -2   11.79    0.59
  -1  -4   2   10.34    0.54
   1  -4  -2   10.69    0.68
   1   4  -1  225.97    4.68
   1   4  -1  224.89    4.14
  -1   4   1  229.01    4.54
  -1   4   1  226.04    4.38
   1  -4  -1  222.29    4.50
  -1  -4   1  228.75    4.46
   1  -4  -1  230.19    4.69
  -1  -4   1  228.61    4.61
   1   4   0   40.87    1.03
  -1   4   0   40.05    1.18
  -1   4   0   41.86    1.09
   1  -4   0   40.39    1.23
  -1  -4   0   41.94    1.10
  -1  -4   0   42.51    1.26
   1  -4   0   41.41    1.10
   1   4   1  198.19    4.05
  -1   4  -1  195.44    4.07
  -1   4  -1  187.62    3.70
   1   4   1  196.20    3.78
  -1  -4  -1  191.55    3.81
   1  -4   1  191.69    4.00
   1  -4   1  193.42    3.79
  -1  -4  -1  190.89    4.07
   1   4   2   54.28    1.44
   1   4   2   55.11    1.51
  -1   4  -2   54.67    1.58
  -1  -4  -2   57.75    1.64
  -1  -4  -2   52.45    1.40
   1  -4   2   51.97    1.51
  -1   4  -3   47.82    1.50
   1   4   3   46.19    1.43
   1   4   3   45.99    1.38
  -1  -4  -3   46.29    1.17
   1  -4   3   48.97    1.47
  -1  -4  -3   47.08    1.53
  -1   4  -4   15.58    0.85
   1   4   4   15.07    0.79
   1   4   4   14.23    0.84
   1  -4   4   16.39    0.84
  -1  -4  -4   15.52    0.57
  -1  -4  -4   14.65    0.87
   1   4   5   67.71    2.13
   1   4   5   71.17    2.01
  -1   4  -5   67.46    2.08
   1  -4   5   68.28    2.01
  -1  -4  -5   67.08    2.16
   1   4   6    0.47    0.35
  -1   4  -6    0.94    0.35
  -1  -4  -6    1.08    0.39
   1  -4   6    0.90    0.38
  -1  -4  -6    1.37    0.47
   1   4   7   45.38    1.72
  -1   4  -7   42.33    1.73
  -1  -4  -7   44.48    1.88
   1  -4   7   41.08    1.65
  -1   4  -8    1.29    0.49
   1   4   8    0.34    0.43
   1  -4   8    0.37    0.41
  -1  -4  -8    1.25    0.55
  -1   4  -9   15.88    1.32
   1   4   9   13.49    1.22
  -1  -4  -9   16.79    1.59
   1  -4   9   16.15    1.34
   1   4  10    9.62    1.09
  -1   4 -10    6.92    0.95
   1  -4  10    8.93    1.06
  -1  -4 -10   12.41    1.54
   1   4  11    6.47    1.03
   1  -4  11    6.42    0.99
  -1  -4 -11    8.21    1.35
  -1   5  12    0.35    0.66
  -1  -5  12    1.30    0.62
   1  -5 -12   -0.24    0.75
  -1   5  11    1.34    0.59
   1  -5 -11    1.60    0.79
  -1  -5  11    1.55    0.63
  -1   5  10    9.38    1.10
   1   5 -10    6.28    0.90
  -1  -5  10    7.66    1.08
   1  -5 -10    7.39    1.12
  -1   5   9   21.70    1.31
   1   5  -9   21.48    1.32
   1  -5  -9   25.22    1.61
  -1  -5   9   24.70    1.46
   1   5  -8    2.99    0.59
  -1   5   8    2.97    0.60
   1  -5  -8    4.01    0.78
  -1  -5   8    3.85    0.71
   1   5  -7   17.24    1.07
  -1   5   7   15.16    0.99
  -1  -5   7   16.91    1.04
   1  -5  -7   17.75    1.16
   1   5  -6   38.11    1.53
  -1   5   6   39.09    1.48
   1  -5  -6   34.79    1.54
   1  -5  -6   39.74    1.38
  -1  -5   6   37.48    1.51
  -1   5   5    0.93    0.35
   1   5  -5    1.09    0.37
   1  -5  -5    1.28    0.39
   1  -5  -5    0.93    0.30
  -1  -5   5    0.95    0.35
   1   5  -4   24.47    1.09
  -1   5   4   22.89    0.83
  -1   5   4   23.54    1.01
  -1  -5   4   22.27    1.00
   1  -5  -4   22.85    1.05
   1  -5  -4   22.18    1.02
  -1   5   3  202.46    4.15
  -1   5   3  200.81    4.21
   1   5  -3  207.12    4.50
   1   5  -3  197.87    3.64
   1  -5  -3  203.03    4.53
  -1  -5   3  202.12    4.30
   1  -5  -3  200.79    4.38
   1   5  -2   22.13    0.62
  -1   5   2   23.73    0.84
   1   5  -2   20.67    0.95
  -1   5   2   23.06    0.87
   1  -5  -2   22.45    1.07
  -1  -5   2   22.12    0.89
   1  -5  -2   24.66    0.95
  -1  -5   2   21.43    0.92
  -1   5   1   21.14    0.81
  -1   5   1   21.35    0.79
   1   5  -1   19.30    0.63
   1   5  -1   19.58    0.88
  -1  -5   1   19.79    0.86
  -1  -5   1   20.40    0.80
   1  -5  -1   19.71    0.92
   1  -5  -1   20.45    0.81
  -1   5   0   54.60    1.56
   1   5   0   53.36    1.60
   1   5   0   54.23    1.35
  -1   5   0   57.00    1.42
  -1  -5   0   53.62    1.45
   1  -5   0   56.31    1.46
  -1  -5   0   57.73    1.64
   1  -5   0   53.94    1.61
  -1   5  -1   17.31    0.66
  -1   5  -1   17.55    0.81
   1   5   1   16.61    0.69
   1   5   1   16.60    0.79
   1  -5   1   17.89    0.84
  -1  -5  -1   18.22    0.73
  -1  -5  -1   17.22    0.84
   1  -5   1   18.38    0.70
   1   5   2   86.31    2.21
   1   5   2   87.99    2.08
  -1   5  -2   86.02    1.92
  -1   5  -2   84.61    2.28
  -1  -5  -2   85.28    2.30
   1  -5   2   86.74    2.25
  -1  -5  -2   84.93    2.13
   1  -5   2   83.81    1.99
   1   5   3   49.97    1.57
   1   5   3   50.39    1.53
  -1   5  -3   51.13    1.67
  -1  -5  -3   50.10    1.37
   1  -5   3   53.40    1.65
  -1  -5  -3   53.11    1.74
   1   5   4    1.03    0.33
  -1   5  -4    0.56    0.32
   1   5   4    1.21    0.35
  -1  -5  -4    1.42    0.42
   1  -5   4    0.78    0.30
  -1  -5  -4    1.01    0.23
   1   5   5   84.42    2.33
  -1   5  -5   79.35    2.43
   1   5   5   83.66    2.47
  -1  -5  -5   82.60    2.51
   1  -5   5   78.39    2.34
  -1   5  -6   70.49    2.31
   1   5   6   73.21    2.22
  -1  -5  -6   70.92    2.41
   1  -5   6   68.35    2.22
  -1   5  -7    3.42    0.64
   1   5   7    2.13    0.52
  -1  -5  -7    2.92    0.70
   1  -5   7    2.74    0.55
  -1   5  -8   15.21    1.25
   1   5   8   16.37    1.32
   1  -5   8   16.38    1.34
  -1  -5  -8   16.77    1.46
  -1   5  -9   32.75    1.73
   1   5   9   36.31    1.79
   1  -5   9   34.12    1.71
  -1  -5  -9   32.60    1.91
   1   5  10    1.02    0.66
  -1   5 -10    0.40    0.47
  -1  -5 -10    0.21    0.64
   1  -5  10    0.27    0.49
  -1   5 -11   15.16    1.42
   1   5  11   15.15    1.53
  -1  -5 -11   15.06    1.75
   1  -5  11   17.44    1.61
   1   6 -11    0.51    0.46
  -1   6  11    0.65    0.64
   1  -6 -11    0.67    0.75
  -1  -6  11   -0.38    0.48
   1   6 -10   12.22    1.23
  -1   6  10   16.06    1.46
   1  -6 -10   14.41    1.57
  -1  -6  10   13.35    1.32
  -1   6   9    5.99    0.84
   1   6  -9    6.04    0.87
   1  -6  -9    4.04    0.85
  -1  -6   9    4.08    0.81
   1   6  -8   63.50    2.32
  -1   6   8   54.91    2.14
  -1  -6   8   59.34    2.24
   1  -6  -8   62.08    2.40
   1   6  -7   -0.13    0.35
  -1   6   7   -0.03    0.35
   1  -6  -7    0.01    0.40
  -1  -6   7    0.45    0.42
   1   6  -6    8.05    0.86
  -1   6   6    9.34    0.89
   1  -6  -6    7.71    0.83
  -1  -6   6    9.65    0.93
  -1   6   5    2.35    0.45
   1   6  -5    3.51    0.59
   1  -6  -5    2.99    0.50
  -1  -6   5    2.77    0.54
   1  -6  -5    2.94    0.53
  -1   6   4   77.08    2.16
   1   6  -4   79.11    2.36
  -1   6   4   76.03    1.99
   1  -6  -4   76.39    2.27
   1  -6  -4   76.18    2.26
  -1  -6   4   78.26    2.24
  -1   6   3    0.73    0.31
  -1   6   3    0.61    0.23
   1   6  -3    0.54    0.30
  -1  -6   3    0.84    0.31
   1  -6  -3    0.49    0.26
   1  -6  -3    0.77    0.38
  -1  -6   3    0.81    0.33
   1   6  -2   75.52    1.67
   1   6  -2   79.65    2.25
  -1   6   2   80.32    2.04
  -1   6   2   76.15    2.02
  -1  -6   2   80.06    2.12
   1  -6  -2   78.26    2.12
  -1  -6   2   76.30    2.14
   1  -6  -2   79.55    2.36
   1   6  -1    0.30    0.15
   1   6  -1   -0.01    0.21
  -1   6   1    1.34    0.29
  -1   6   1    0.30    0.21
   1  -6  -1   -0.11    0.17
   1  -6  -1   -0.02    0.23
  -1  -6   1    0.11    0.19
  -1  -6   1   -0.16    0.19
   1   6   0  100.61    2.24
  -1   6   0   99.72    2.54
  -1   6   0  100.79    2.31
   1   6   0  100.00    2.59
   1  -6   0   98.93    2.40
   1  -6   0  100.52    2.60
  -1  -6   0  101.34    2.60
  -1  -6   0   98.89    2.42
  -1   6  -1    0.41    0.26
  -1   6  -1    1.12    0.25
   1   6   1    1.25    0.32
   1   6   1    0.74    0.25
   1  -6   1    0.26    0.27
  -1  -6  -1    0.97    0.35
   1  -6   1    0.89    0.25
  -1  -6  -1    0.72    0.27
   1   6   2   90.11    2.39
   1   6   2   89.96    2.24
  -1   6  -2   89.52    2.48
  -1   6  -2   89.97    2.06
   1  -6   2   91.79    2.47
  -1  -6  -2   90.36    2.35
  -1  -6  -2   92.55    2.53
   1  -6   2   90.77    2.19
   1   6   3    0.58    0.29
  -1   6  -3    0.73    0.22
   1   6   3    0.10    0.23
  -1   6  -3    0.63    0.32
   1  -6   3    0.58    0.22
  -1  -6  -3    0.37    0.24
  -1  -6  -3    0.29    0.29
   1  -6   3    0.56    0.30
   1   6   4   84.01    2.38
   1   6   4   83.98    2.33
  -1   6  -4   81.68    2.49
  -1  -6  -4   83.43    2.55
   1  -6   4   85.55    2.44
  -1   6  -5   -0.06    0.27
   1   6   5    0.33    0.35
   1   6   5    0.38    0.31
   1  -6   5    0.22    0.30
  -1  -6  -5    0.41    0.32
  -1   6  -6   36.09    1.66
   1   6   6   36.33    1.55
  -1  -6  -6   37.27    1.72
   1  -6   6   38.90    1.65
  -1   6  -7   -0.23    0.36
   1   6   7   -0.17    0.37
   1  -6   7    0.63    0.48
  -1  -6  -7    0.84    0.50
   1   6   8   23.57    1.41
  -1   6  -8   22.96    1.45
   1  -6   8   22.16    1.41
  -1  -6  -8   21.09    1.48
   1   6   9    0.12    0.50
  -1   6  -9    0.22    0.45
  -1  -6  -9    0.24    0.60
   1  -6   9   -0.05    0.46
   1   6  10    5.84    1.00
  -1   6 -10    6.52    1.02
  -1  -6 -10    6.49    1.13
   1  -6  10    7.78    1.11
  -1   7  10    0.11    0.60
   1   7 -10    0.06    0.48
  -1  -7  10    2.30    0.72
   1  -7 -10    1.43    0.60
   1   7  -9   23.34    1.54
  -1   7   9   25.01    1.57
   1  -7  -9   26.02    1.65
  -1  -7   9   26.97    1.61
  -1   7   8    2.42    0.62
   1   7  -8    2.53    0.68
  -1  -7   8    3.96    0.77
   1  -7  -8    3.20    0.79
  -1   7   7   17.52    1.16
   1   7  -7   19.31    1.30
   1  -7  -7   18.21    1.46
  -1  -7   7   17.96    1.24
   1   7  -6   20.80    1.29
  -1   7   6   23.57    1.23
   1  -7  -6   22.04    1.30
  -1  -7   6   22.76    1.31
  -1   7   5    4.57    0.62
   1   7  -5    4.52    0.66
  -1  -7   5    4.93    0.71
   1  -7  -5    4.47    0.66
   1  -7  -5    6.91    0.79
  -1   7   4    2.48    0.49
   1   7  -4    2.04    0.48
  -1  -7   4    2.73    0.50
   1  -7  -4    2.21    0.51
  -1  -7   4    2.58    0.53
   1  -7  -4    2.23    0.46
  -1   7   3   72.50    2.00
   1   7  -3   72.31    2.28
  -1   7   3   71.20    2.05
  -1  -7   3   69.46    2.12
  -1  -7   3   70.04    2.12
   1  -7  -3   70.22    2.34
   1  -7  -3   70.66    2.17
  -1   7   2    0.63    0.28
  -1   7   2    0.54    0.27
   1   7  -2    1.75    0.47
   1  -7  -2    0.45    0.28
   1  -7  -2    0.59    0.39
  -1  -7   2    0.34    0.30
  -1  -7   2    0.57    0.29
  -1   7   1   66.88    1.85
  -1   7   1   67.07    1.97
   1   7  -1   66.23    1.65
   1   7  -1   67.64    2.10
  -1  -7   1   67.01    2.04
  -1  -7   1   68.23    1.98
   1  -7  -1   68.22    1.96
   1  -7  -1   68.16    2.17
  -1   7   0    4.88    0.50
   1   7   0    5.11    0.60
  -1   7   0    3.69    0.51
   1   7   0    4.89    0.45
   1  -7   0    3.93    0.61
  -1  -7   0    5.37    0.58
  -1  -7   0    3.85    0.55
   1  -7   0    5.34    0.58
   1   7   1    5.79    0.66
   1   7   1    4.13    0.48
  -1   7  -1    4.18    0.55
  -1   7  -1    4.69    0.48
  -1  -7  -1    4.41    0.60
   1  -7   1    3.98    0.48
  -1  -7  -1    4.20    0.54
   1  -7   1    4.53    0.65
  -1   7  -2    3.18    0.56
  -1   7  -2    2.93    0.38
   1   7   2    2.31    0.44
   1   7   2    2.30    0.41
   1  -7   2    3.49    0.58
  -1  -7  -2    2.31    0.47
  -1  -7  -2    2.85    0.49
   1  -7   2    2.97    0.42
   1   7   3   97.10    2.65
   1   7   3   96.46    2.53
  -1   7  -3   95.68    2.78
   1  -7   3   96.15    2.74
  -1  -7  -3   93.52    2.78
  -1   7  -4    0.50    0.34
   1   7   4    0.05    0.28
   1   7   4   -0.17    0.26
   1  -7   4    0.51    0.39
  -1  -7  -4    0.00    0.28
   1   7   5   29.09    1.36
  -1   7  -5   31.02    1.51
   1  -7   5   30.70    1.48
  -1  -7  -5   28.61    1.48
   1   7   6    4.95    0.75
  -1   7  -6    4.41    0.78
   1  -7   6    3.82    0.68
  -1  -7  -6    4.91    0.83
   1   7   7    0.00    0.37
  -1   7  -7    0.62    0.50
  -1  -7  -7    0.24    0.40
   1  -7   7    0.85    0.55
   1   7   8    4.07    0.75
  -1   7  -8    4.16    0.80
   1  -7   8    5.57    0.95
  -1  -7  -8    3.42    0.80
  -1   7  -9   17.18    1.52
   1   7   9   19.04    1.58
  -1  -7  -9   20.18    1.84
   1  -7   9   20.99    1.68
  -1   7 -10    0.18    0.56
   1   7  10    1.48    0.73
   1  -7  10    1.26    0.59
  -1  -7 -10    0.65    0.65
   1   8 -10    6.44    1.07
  -1   8  10    4.83    0.99
  -1  -8  10    5.06    0.91
   1  -8 -10    5.30    1.03
   1   8  -9    3.24    0.78
  -1   8   9    2.02    0.67
  -1  -8   9    2.36    0.73
   1  -8  -9    1.38    0.58
  -1   8   8    8.71    1.04
   1   8  -8    9.71    1.14
   1  -8  -8    9.09    1.15
  -1  -8   8    8.65    1.13
  -1   8   7   14.17    1.24
   1   8  -7   13.61    1.28
  -1  -8   7   12.81    1.22
   1  -8  -7   13.22    1.25
  -1   8   6    6.70    0.85
   1   8  -6    6.53    0.92
   1  -8  -6    7.27    0.94
  -1  -8   6    8.45    1.02
   1   8  -5   13.56    1.22
  -1   8   5   11.19    0.98
  -1  -8   5   12.96    1.06
   1  -8  -5   13.94    1.20
  -1  -8   5   10.23    0.99
   1   8  -4    9.05    0.93
  -1   8   4    9.56    0.90
  -1  -8   4    9.51    0.89
   1  -8  -4   10.05    1.01
   1  -8  -4    9.53    0.93
  -1  -8   4   10.19    0.98
  -1   8   3    2.54    0.48
   1   8  -3    2.50    0.53
  -1   8   3    2.08    0.47
   1  -8  -3    2.79    0.65
  -1  -8   3    2.42    0.49
   1  -8  -3    2.52    0.52
  -1  -8   3    2.32    0.54
   1   8  -2   46.45    1.78
  -1   8   2   45.66    1.60
  -1   8   2   43.38    1.54
  -1  -8   2   46.30    1.69
  -1  -8   2   48.03    1.74
   1  -8  -2   41.48    1.82
   1  -8  -2   45.45    1.67
  -1   8   1   23.43    1.15
   1   8  -1   20.75    1.18
  -1   8   1   22.78    1.02
  -1  -8   1   23.05    1.15
  -1  -8   1   25.42    1.23
   1  -8  -1   22.83    1.11
   1  -8  -1   22.70    1.27
  -1   8   0    2.11    0.45
  -1   8   0    1.46    0.36
   1   8   0    2.04    0.37
   1   8   0    1.00    0.39
   1  -8   0    1.39    0.45
  -1  -8   0    1.70    0.44
   1  -8   0    0.89    0.35
  -1  -8   0    0.95    0.40
  -1   8  -1   23.87    0.95
   1   8   1   22.47    0.99
  -1   8  -1   23.27    1.21
   1   8   1   24.02    1.21
   1  -8   1   24.15    1.07
  -1  -8  -1   21.95    1.20
  -1  -8  -1   24.14    1.18
   1  -8   1   24.43    1.27
   1   8   2    4.98    0.60
  -1   8  -2    4.33    0.64
   1   8   2    6.09    0.73
   1  -8   2    5.22    0.75
  -1  -8  -2    4.22    0.70
   1   8   3   10.05    0.91
   1   8   3    9.08    0.84
  -1   8  -3    6.38    0.79
  -1  -8  -3    7.86    0.88
   1  -8   3    8.05    0.90
  -1   8  -4   13.11    1.21
   1   8   4   12.70    1.04
   1   8   4   12.95    1.03
   1  -8   4   13.27    1.18
  -1  -8  -4   11.41    1.11
   1   8   5   33.91    1.53
  -1   8  -5   36.09    1.75
  -1  -8  -5   34.69    1.73
   1  -8   5   34.84    1.68
   1   8   6   12.45    1.14
  -1   8  -6   12.11    1.23
  -1  -8  -6   11.37    1.18
   1  -8   6   10.79    1.13
  -1   8  -7   13.36    1.32
   1   8   7   14.12    1.24
   1  -8   7   15.10    1.41
  -1  -8  -7   16.24    1.54
   1   8   8    4.25    0.79
  -1   8  -8    4.20    0.83
  -1  -8  -8    5.11    0.92
   1  -8   8    5.78    0.92
   1   8   9    2.32    0.65
  -1   8  -9    1.68    0.68
   1  -8   9    0.25    0.59
  -1  -8  -9    1.68    0.80
  -1   9   9    0.56    0.56
   1   9  -9    0.04    0.51
   1  -9  -9   -1.07    0.44
  -1  -9   9    0.22    0.56
   1   9  -8    1.46    0.63
  -1   9   8    2.48    0.63
  -1  -9   8    0.59    0.59
   1  -9  -8    1.16    0.61
   1   9  -7    1.04    0.50
  -1   9   7   -0.46    0.35
  -1  -9   7    0.29    0.53
   1  -9  -7   -0.64    0.39
  -1   9   6   28.79    1.50
   1   9  -6   31.89    1.74
  -1  -9   6   25.87    1.52
   1  -9  -6   27.78    1.58
  -1   9   5    1.78    0.50
   1   9  -5    2.69    0.68
  -1  -9   5    2.40    0.62
   1  -9  -5    1.75    0.55
   1   9  -4   26.05    1.54
  -1   9   4   27.06    1.35
  -1  -9   4   31.09    1.47
   1  -9  -4   28.80    1.49
  -1  -9   4   28.10    1.47
   1   9  -3    2.61    0.65
  -1   9   3    2.25    0.49
  -1  -9   3    2.30    0.53
  -1  -9   3    2.20    0.56
   1  -9  -3    2.60    0.58
   1  -9  -3    1.98    0.62
  -1   9   2    0.47    0.35
   1   9  -2    1.13    0.50
  -1   9   2    0.50    0.33
  -1  -9   2   -0.07    0.37
  -1  -9   2    0.23    0.33
   1  -9  -2   -0.05    0.40
   1  -9  -2    0.59    0.37
   1   9  -1    0.78    0.44
  -1   9   1    0.49    0.32
  -1   9   1    0.67    0.34
  -1  -9   1    0.52    0.40
  -1  -9   1    0.02    0.34
   1  -9  -1    0.42    0.41
   1  -9  -1    0.92    0.38
   1   9   0  130.94    3.52
  -1   9   0  123.89    3.03
  -1   9   0  125.34    3.41
  -1  -9   0  127.49    3.41
   1  -9   0  124.81    3.25
   1  -9   0  130.82    3.63
  -1  -9   0  126.85    3.47
  -1   9  -1    0.24    0.36
   1   9   1   -0.05    0.23
   1   9   1    0.13    0.37
   1  -9   1    0.31    0.40
  -1  -9  -1   -0.19    0.31
   1   9   2   16.37    0.96
   1   9   2   17.61    1.12
  -1   9  -2   18.13    1.21
   1  -9   2   17.52    1.19
  -1  -9  -2   17.78    1.19
  -1   9  -3   19.40    1.29
   1   9   3   16.81    1.01
   1   9   3   17.73    1.13
   1  -9   3   14.77    1.25
  -1  -9  -3   17.87    1.24
  -1   9  -4    1.89    0.65
   1   9   4    0.84    0.42
   1  -9   4    0.97    0.52
  -1  -9  -4    0.56    0.45
  -1   9  -5    0.15    0.49
   1   9   5   -0.10    0.30
  -1  -9  -5   -0.51    0.38
   1  -9   5    0.00    0.48
   1   9   6   11.19    1.10
  -1   9  -6   13.23    1.36
   1  -9   6    9.08    1.10
  -1  -9  -6   12.58    1.27
   1   9   7    0.50    0.45
  -1   9  -7    0.43    0.47
   1  -9   7   -0.18    0.56
  -1  -9  -7    0.10    0.42
  -1   9  -8   29.06    1.84
   1   9   8   28.69    1.67
  -1  -9  -8   27.20    1.80
   1  -9   8   27.07    1.71
  -1  10   8    2.79    0.75
   1  10  -8    3.16    0.76
  -1 -10   8    2.59    0.82
   1 -10  -8    1.38    0.62
  -1  10   7   15.64    1.41
   1  10  -7   13.83    1.43
  -1 -10   7   15.45    1.54
   1 -10  -7   14.14    1.48
  -1  10   6    3.41    0.72
   1  10  -6    3.80    0.80
   1 -10  -6    3.14    0.72
  -1 -10   6    3.68    0.80
  -1  10   5   30.05    1.51
   1  10  -5   29.40    1.78
   1 -10  -5   30.59    1.66
  -1 -10   5   31.17    1.72
   1  10  -4    0.38    0.50
  -1  10   4   -0.06    0.38
  -1 -10   4    0.15    0.45
   1 -10  -4    0.14    0.41
  -1  10   3    0.18    0.38
   1  10  -3    0.05    0.44
   1 -10  -3   -0.14    0.35
  -1 -10   3    0.64    0.47
   1  10  -2   10.86    1.17
  -1  10   2    9.39    0.91
  -1 -10   2    8.16    0.94
  -1 -10   2    9.37    1.07
   1 -10  -2    7.73    0.94
   1 -10  -2    8.63    1.10
  -1  10   1    2.88    0.59
   1  10  -1    3.47    0.71
  -1 -10   1    3.57    0.70
   1 -10  -1    4.20    0.85
  -1 -10   1    1.58    0.53
  -1  10   0    2.21    0.59
   1  10   0    2.42    0.61
  -1 -10   0    1.31    0.55
   1 -10   0    1.57    0.64
  -1  10  -1   42.03    1.86
   1  10   1   39.53    1.79
  -1 -10  -1   40.04    1.82
   1 -10   1   41.00    1.95
  -1  10  -2    2.16    0.65
   1  10   2    3.13    0.68
  -1 -10  -2    2.67    0.66
   1 -10   2    1.16    0.58
  -1  10  -3    6.04    0.94
   1  10   3    5.18    0.73
  -1 -10  -3    5.79    0.92
   1 -10   3    5.49    0.94
  -1  10  -4    5.54    0.99
   1  10   4    4.05    0.72
   1 -10   4    3.39    0.81
  -1 -10  -4    4.76    0.87
  -1  10  -5    9.38    1.20
   1  10   5    8.87    0.99
   1 -10   5   10.75    1.29
  -1 -10  -5   10.66    1.22
  -1  10  -6    1.16    0.66
   1  10   6    0.65    0.53
   1 -10   6    0.69    0.64
  -1 -10  -6    1.51    0.64
  -1  10  -7   12.73    1.45
   1  10   7   14.28    1.39
   1 -10   7   11.33    1.37
  -1 -10  -7   12.67    1.42
   1  11  -7    0.84    0.63
  -1  11   7   -0.20    0.40
  -1 -11   7    0.79    0.62
   1 -11  -7   -0.22    0.42
  -1  11   6    3.77    0.78
   1  11  -6    2.47    0.84
  -1 -11   6    3.38    0.92
   1 -11  -6    3.31    0.75
   1  11  -5   -0.06    0.59
  -1  11   5   -0.03    0.35
  -1 -11   5   -0.32    0.50
   1 -11  -5    0.08    0.42
   1  11  -4    6.10    1.07
  -1  11   4    5.23    0.80
   1 -11  -4    4.96    0.87
  -1 -11   4    3.43    0.80
  -1  11   3    9.21    0.99
   1  11  -3    9.00    1.22
  -1 -11   3   10.12    1.19
   1 -11  -3    9.97    1.08
   1  11  -2    5.20    0.94
  -1 -11   2    5.39    0.88
  -1  11   1    7.55    0.93
   1  11  -1    5.08    0.87
   1 -11  -1    4.77    0.88
  -1 -11   1    7.53    0.96
  -1  11   0    3.95    0.75
   1  11   0    3.85    0.78
   1 -11   0    4.52    0.94
  -1 -11   0    2.30    0.65
  -1  11  -1    1.01    0.58
   1  11   1    2.14    0.62
  -1 -11  -1    1.79    0.64
   1 -11   1    1.54    0.68
  -1  11  -2    4.86    0.91
   1  11   2    4.37    0.81
   1 -11   2    5.39    0.97
  -1 -11  -2    5.03    0.92
  -1  11  -3   12.36    1.33
  -1 -11  -3   14.50    1.44
   1 -11   3    8.90    1.17
  -1  11  -4    0.06    0.56
   1  11   4    0.55    0.47
  -1 -11  -4    1.00    0.51
   1 -11   4   -0.43    0.55
  -1  11  -5    3.90    0.95
   1  11   5    3.61    0.73
  -1 -11  -5    3.58    0.86
   1 -11   5    4.37    0.95
  -1  11  -6    5.28    1.11
   1  11   6    6.94    0.97
  -1 -11  -6    8.86    1.23
   1 -11   6    6.22    1.15
  -1  12   5    1.19    0.55
   1  12  -5    0.97    0.74
   1 -12  -5    1.75    0.68
  -1 -12   5    2.09    0.83
   1  12  -4    3.70    0.93
  -1 -12   4    5.32    0.99
   1  12  -3   -0.42    0.50
  -1 -12   3    0.18    0.53
   1  12  -2   12.78    1.38
   1  12  -1   -0.14    0.48
   1  12   0    8.59    1.12
  -1  12   0   10.45    1.19
   1  12   1   11.16    1.26
  -1  12  -1   13.17    1.40
  -1 -12  -1   10.35    1.23
   1 -12   1   11.85    1.44
  -1  12  -2    1.12    0.63
  -1 -12  -2    0.33    0.48
   1 -12   2    0.28    0.62
  -1  12  -3    0.16    0.57
  -1 -12  -3   -0.03    0.44
   1 -12   3    0.55    0.63
  -1  12  -4    9.33    1.32
   1 -12   4    5.96    1.13
  -1 -12  -4    7.11    1.07
   1  13   0    1.05    0.72
   2   0 -13   -0.14    0.66
  -2   0  12   19.76    1.55
   2   0 -12   18.16    1.79
  -2   0  11   -0.41    0.37
   2   0 -11    0.22    0.58
  -2   0  10   30.98    1.49
   2   0 -10   30.44    1.72
   2   0  -9    0.32    0.40
  -2   0   9    0.22    0.29
  -2   0   9    0.11    0.33
   2   0  -8    0.86    0.48
  -2   0   8    0.73    0.29
  -2   0   8    0.60    0.32
   2   0  -7   -0.27    0.13
   2   0  -7    0.06    0.31
  -2   0   7   -0.26    0.22
  -2   0   7    0.08    0.23
   2   0  -6   52.54    1.35
  -2   0   6   54.50    1.62
   2   0  -6   54.71    1.74
  -2   0   6   53.45    1.45
  -2   0   5   -0.17    0.16
   2   0  -5   -0.06    0.18
  -2   0   5   -0.03    0.18
   2   0  -5   -0.10    0.09
  -2   0   5   -0.16    0.13
  -2   0   4  285.83    5.83
   2   0  -4  294.90    5.51
  -2   0   4  295.55    5.40
   2   0  -4  296.93    5.81
  -2   0   4  290.09    5.66
  -2   0   3   -0.07    0.08
   2   0  -3   -0.06    0.10
   2   0  -3   -0.14    0.09
   2   0  -3    0.02    0.06
  -2   0   2   37.90    0.89
   2   0  -2   38.29    0.88
   2   0  -2   39.10    1.03
   2   0  -1   -0.13    0.08
   2   0  -1   -0.13    0.07
  -2   0   0   92.55    1.83
   2   0   0   91.30    1.98
   2   0   0   93.77    2.10
   2   0   1   -0.17    0.09
  -2   0  -1   -0.15    0.10
   2   0   1   -0.19    0.13
  -2   0  -1   -0.14    0.15
   2   0   2  409.86    7.41
   2   0   2  393.73    7.46
  -2   0  -2  425.99    8.03
  -2   0  -2  408.27    7.62
   2   0   3   -0.01    0.09
  -2   0  -3    0.15    0.14
  -2   0  -3   -0.05    0.14
   2   0   3    0.02    0.15
   2   0   4   12.99    0.56
   2   0   4   12.68    0.68
  -2   0  -4   15.09    0.72
  -2   0  -4   14.47    0.80
  -2   0  -5    0.07    0.23
  -2   0  -5    0.14    0.24
   2   0   5    0.10    0.17
   2   0   5    0.13    0.23
  -2   0  -6   79.86    2.37
   2   0   6   78.37    2.18
   2   0   6   78.45    2.01
  -2   0  -6   81.61    2.35
   2   0   7   -0.14    0.31
  -2   0  -7    0.23    0.28
  -2   0  -7   -0.15    0.29
   2   0   7   -0.06    0.23
  -2   0  -8  126.14    3.58
  -2   0  -8  126.41    3.45
   2   0   8  122.75    3.27
  -2   0  -9   -0.41    0.34
   2   0   9   -0.42    0.41
  -2   0  -9   -0.39    0.45
  -2   0 -10    2.39    0.68
   2   0  10    1.02    0.57
   2   0  11    0.47    0.56
   2   1 -13    2.07    0.87
   2  -1 -13    2.12    0.89
  -2  -1  13    2.14    0.60
   2   1 -12    3.19    0.91
   2  -1 -12    2.32    0.83
  -2  -1  12    1.49    0.63
  -2   1  11   51.06    2.02
   2   1 -11   52.52    2.39
  -2  -1  11   56.44    2.16
   2  -1 -11   53.61    2.47
   2   1 -10    1.31    0.58
  -2   1  10    2.77    0.56
  -2   1  10    1.83    0.50
   2  -1 -10    2.82    0.75
  -2  -1  10    2.09    0.55
  -2   1   9   25.90    1.24
   2   1  -9   23.68    1.39
  -2   1   9   26.26    1.20
   2  -1  -9   28.40    1.54
  -2  -1   9   25.20    1.28
   2   1  -8   17.45    1.14
  -2   1   8   17.43    0.98
  -2   1   8   18.49    0.95
   2   1  -8   18.41    0.92
  -2  -1   8   18.76    0.86
  -2  -1   8   16.83    0.97
   2  -1  -8   18.50    1.17
   2   1  -7   52.89    1.84
  -2   1   7   53.03    1.67
   2   1  -7   52.69    1.51
  -2   1   7   51.47    1.57
  -2   1   7   52.46    1.71
  -2  -1   7   51.65    1.44
  -2  -1   7   52.77    1.70
   2  -1  -7   50.78    1.82
   2   1  -6    5.79    0.65
  -2   1   6    4.49    0.47
  -2   1   6    5.23    0.54
   2   1  -6    3.89    0.39
  -2   1   6    4.59    0.52
  -2  -1   6    4.97    0.42
   2  -1  -6    4.71    0.57
  -2  -1   6    5.05    0.55
   2  -1  -6    4.32    0.28
  -2   1   5   97.72    2.36
   2   1  -5   99.68    2.24
  -2   1   5  100.69    2.44
  -2   1   5  100.81    2.27
   2  -1  -5  100.81    2.01
  -2  -1   5  100.28    2.10
  -2  -1   5   99.47    2.40
   2  -1  -5  101.72    2.52
  -2   1   4   56.74    1.41
   2   1  -4   56.16    1.57
   2   1  -4   57.20    1.38
   2  -1  -4   58.14    1.56
   2  -1  -4   56.57    1.56
  -2  -1   4   56.53    1.51
  -2  -1   4   55.65    1.24
   2   1  -3  518.15    9.50
  -2   1   3  510.04    9.13
  -2  -1   3  512.68    9.66
  -2  -1   3  520.26    8.93
   2  -1  -3  495.77    9.50
   2  -1  -3  502.24    9.47
  -2  -1   3  514.65    9.39
  -2   1   2  403.44    7.11
   2   1  -2  395.48    7.41
  -2  -1   2  398.73    7.48
   2  -1  -2  401.86    7.34
   2  -1  -2  405.44    7.47
  -2  -1   2  391.06    7.26
  -2  -1   2  376.57    6.92
   2   1  -1   92.10    1.99
  -2   1   1   94.86    1.91
  -2  -1   1   92.67    1.91
   2  -1  -1   88.17    2.15
  -2  -1   1   95.50    1.87
   2  -1  -1   94.77    1.86
   2   1   0    0.89    0.10
   2   1   0    1.42    0.17
  -2   1   0    1.04    0.17
   2   1   0    1.29    0.20
   2  -1   0    1.10    0.20
  -2  -1   0    0.83    0.15
   2   1   1  229.20    4.60
  -2   1  -1  212.81    4.42
   2   1   1  222.53    4.16
   2  -1   1  219.36    4.21
  -2  -1  -1  222.11    4.29
   2   1   2   11.04    0.51
  -2   1  -2   10.89    0.56
   2   1   2   10.25    0.31
  -2   1  -2   10.46    0.38
   2   1   2   11.69    0.67
  -2  -1  -2   10.82    0.52
   2  -1   2   10.96    0.51
   2  -1   2   10.05    0.45
   2   1   3  305.46    5.84
   2   1   3  313.84    5.60
  -2   1  -3  301.48    5.82
  -2   1  -3  307.62    6.22
  -2  -1  -3  304.98    6.38
  -2  -1  -3  305.04    6.06
   2  -1   3  304.46    5.81
   2   1   4  107.47    2.51
  -2   1  -4  107.69    2.68
  -2   1  -4  105.00    2.43
   2   1   4  106.43    2.21
   2  -1   4  105.85    2.39
   2  -1   4  108.83    2.48
  -2  -1  -4  106.97    2.62
  -2  -1  -4  104.24    2.77
  -2   1  -5   14.93    0.86
  -2   1  -5   15.35    0.77
   2   1   5   15.54    0.62
   2   1   5   16.02    0.82
  -2  -1  -5   15.33    0.88
   2  -1   5   15.60    0.72
  -2  -1  -5   14.93    0.92
   2  -1   5   15.68    0.80
  -2   1  -6   33.46    1.41
  -2   1  -6   36.05    1.37
   2   1   6   35.65    1.38
   2   1   6   35.20    1.11
  -2  -1  -6   36.68    1.49
   2  -1   6   35.83    1.24
   2  -1   6   34.48    1.31
  -2  -1  -6   36.32    1.48
  -2   1  -7   41.45    1.66
   2   1   7   37.99    1.53
  -2   1  -7   42.74    1.64
  -2  -1  -7   43.99    1.78
  -2  -1  -7   40.72    1.66
   2  -1   7   41.34    1.44
   2  -1   7   41.99    1.55
  -2   1  -8    0.94    0.46
   2   1   8    1.26    0.49
  -2   1  -8    1.24    0.45
  -2  -1  -8    0.89    0.41
  -2  -1  -8    1.17    0.52
   2  -1   8    0.89    0.42
   2  -1   8    0.80    0.35
  -2   1  -9   48.88    2.03
  -2   1  -9   53.47    2.15
   2   1   9   52.15    2.02
   2  -1   9   51.54    1.97
  -2  -1  -9   51.28    2.26
   2   1  10   21.42    1.41
   2  -1  10   23.11    1.39
  -2  -1 -10   24.36    1.95
   2   1  11    0.46    0.58
  -2  -1 -11    0.72    0.69
   2  -2 -13   14.84    1.78
  -2  -2  13   12.52    1.32
  -2  -2  12   -0.08    0.46
   2  -2 -12   -1.00    0.59
  -2   2  11   10.01    1.02
   2  -2 -11   11.31    1.39
  -2  -2  11   13.13    1.21
  -2   2  10    7.43    0.88
  -2   2  10    7.49    0.84
   2  -2 -10    7.58    1.09
  -2  -2  10    7.10    0.89
  -2   2   9   75.02    2.27
  -2   2   9   72.28    2.24
   2  -2  -9   75.35    2.65
  -2  -2   9   72.50    2.37
  -2   2   8    2.79    0.50
   2   2  -8    3.65    0.50
  -2   2   8    3.81    0.60
  -2   2   8    3.66    0.56
  -2  -2   8    2.46    0.50
   2  -2  -8    2.41    0.60
  -2   2   7   46.81    1.55
   2   2  -7   49.28    1.54
  -2   2   7   49.43    1.57
  -2   2   7   48.83    1.63
   2  -2  -7   49.93    1.80
  -2  -2   7   49.27    1.68
  -2  -2   7   47.79    1.31
  -2   2   6   55.26    1.60
   2   2  -6   53.78    1.57
   2  -2  -6   51.81    1.74
  -2  -2   6   53.63    1.31
  -2  -2   6   57.52    1.72
   2   2  -5   66.09    1.73
  -2   2   5   68.02    1.75
   2  -2  -5   62.12    1.80
  -2  -2   5   67.88    1.82
   2  -2  -5   67.50    1.91
  -2  -2   5   66.29    1.43
   2   2  -4   75.11    1.85
  -2   2   4   78.81    1.85
   2  -2  -4   76.30    1.96
  -2  -2   4   75.16    1.48
  -2  -2   4   77.08    1.90
   2  -2  -4   73.77    1.94
  -2   2   3   39.51    1.10
   2   2  -3   39.05    1.12
   2  -2  -3   42.10    1.28
  -2  -2   3   39.59    1.13
   2  -2  -3   41.05    1.17
   2   2  -2  104.14    2.30
  -2   2   2  109.35    2.23
  -2   2   2  105.67    2.03
   2  -2  -2  102.58    2.23
  -2  -2   2  106.67    2.22
   2  -2  -2  102.52    2.50
   2   2  -1  306.04    5.42
   2   2  -1  306.78    5.91
  -2   2   1  306.07    5.62
  -2   2   1  311.59    5.75
   2  -2  -1  297.52    6.04
   2  -2  -1  299.34    5.62
  -2  -2   1  310.18    5.60
  -2   2   0   19.49    0.64
   2   2   0   19.46    0.70
   2   2   0   19.64    0.58
  -2  -2   0   19.55    0.70
  -2  -2   0   19.69    0.48
   2  -2   0   18.62    0.71
   2   2   1    1.07    0.22
   2   2   1    0.86    0.17
  -2   2  -1    0.97    0.20
   2  -2   1    0.83    0.18
  -2  -2  -1    0.95    0.21
   2   2   2   80.70    2.17
  -2   2  -2   84.35    1.67
  -2   2  -2   86.65    2.07
   2   2   2   83.09    1.91
  -2  -2  -2   82.20    2.04
   2  -2   2   81.96    1.92
  -2   2  -3   30.77    1.13
   2   2   3   33.14    0.73
   2   2   3   33.55    1.08
  -2   2  -3   31.59    0.87
   2   2   3   32.89    1.29
  -2  -2  -3   33.10    1.17
   2  -2   3   32.88    1.04
   2   2   4   17.40    0.53
  -2   2  -4   17.27    0.87
   2   2   4   17.08    0.81
  -2   2  -4   16.17    0.67
   2  -2   4   18.82    0.81
   2  -2   4   16.20    0.75
  -2  -2  -4   17.67    0.89
  -2  -2  -4   15.64    0.95
   2   2   5  109.34    2.68
  -2   2  -5  106.93    2.81
   2   2   5  106.03    2.24
  -2   2  -5  106.21    2.52
  -2  -2  -5  101.64    2.92
   2  -2   5  105.33    2.56
   2  -2   5  106.25    2.58
  -2  -2  -5  106.94    2.84
  -2   2  -6   36.90    1.51
   2   2   6   36.81    1.43
  -2   2  -6   36.26    1.33
  -2  -2  -6   36.34    1.54
  -2  -2  -6   39.38    1.61
   2  -2   6   35.33    1.32
   2  -2   6   38.45    1.37
   2   2   7    0.24    0.35
  -2   2  -7    0.25    0.31
  -2   2  -7    0.06    0.30
  -2  -2  -7   -0.07    0.29
   2  -2   7    0.47    0.37
   2  -2   7    0.19    0.30
  -2  -2  -7    0.91    0.44
   2   2   8   37.82    1.64
  -2   2  -8   38.69    1.71
   2  -2   8   38.19    1.54
  -2  -2  -8   38.40    1.77
   2  -2   8   35.68    1.48
  -2  -2  -8   36.13    1.83
  -2   2  -9   13.89    1.25
   2   2   9   15.24    1.31
   2  -2   9   12.42    1.10
   2  -2   9   13.40    1.10
  -2  -2  -9   11.40    1.29
  -2   2 -10    0.62    0.51
   2   2  10    0.89    0.59
  -2  -2 -10   -0.60    0.52
   2   2  11   34.33    1.88
  -2  -2 -11   36.16    2.29
  -2   3  12    4.16    0.77
  -2  -3  12    4.69    0.83
   2  -3 -12    3.52    0.99
  -2   3  11    3.15    0.67
   2  -3 -11    3.25    0.87
  -2  -3  11    1.96    0.64
  -2   3  10   14.84    1.15
  -2   3  10   15.46    1.22
   2  -3 -10   18.23    1.61
  -2  -3  10   17.29    1.37
  -2   3   9    0.28    0.29
  -2   3   9    0.38    0.36
   2   3  -9    0.49    0.34
   2  -3  -9   -0.08    0.36
  -2  -3   9    0.37    0.43
  -2   3   8   69.62    2.08
  -2   3   8   71.10    2.17
   2   3  -8   69.85    2.13
  -2   3   8   66.94    2.12
  -2  -3   8   68.41    2.22
   2  -3  -8   73.06    2.44
  -2   3   7    0.11    0.26
   2   3  -7    0.14    0.26
  -2   3   7    0.10    0.28
  -2   3   7    0.07    0.27
  -2  -3   7   -0.18    0.23
   2  -3  -7   -0.21    0.31
   2   3  -6   60.11    1.80
  -2   3   6   62.38    1.81
   2  -3  -6   59.98    1.82
  -2  -3   6   59.52    1.85
   2  -3  -6   60.83    1.96
  -2   3   5    0.10    0.20
   2   3  -5    0.34    0.21
   2  -3  -5    0.32    0.23
  -2  -3   5    0.19    0.22
  -2  -3   5    0.20    0.09
   2  -3  -5    0.12    0.25
  -2   3   4  108.70    2.48
   2   3  -4  104.27    2.55
   2  -3  -4  112.28    2.67
   2  -3  -4  106.71    2.59
  -2  -3   4  108.70    2.54
  -2   3   3    1.42    0.14
  -2   3   3    0.70    0.20
   2   3  -3    0.93    0.22
   2  -3  -3    1.53    0.34
   2  -3  -3    1.34    0.27
  -2  -3   3    1.26    0.24
  -2   3   2  119.51    2.56
  -2   3   2  124.85    2.43
   2   3  -2  120.36    2.71
   2  -3  -2  121.23    2.57
  -2  -3   2  119.95    2.55
   2  -3  -2  115.64    2.93
  -2   3   1   12.52    0.54
   2   3  -1   13.25    0.60
   2   3  -1   12.81    0.40
  -2   3   1   13.16    0.50
  -2  -3   1   12.80    0.48
   2  -3  -1   12.82    0.47
   2  -3  -1   13.49    0.72
  -2  -3   1   12.57    0.59
   2   3   0  301.10    5.84
  -2   3   0  286.41    5.48
  -2   3   0  294.59    5.74
   2   3   0  291.79    5.37
  -2  -3   0  282.85    5.77
   2  -3   0  298.74    5.78
   2  -3   0  294.90    5.39
  -2  -3   0  300.56    5.37
   2   3   1   10.67    0.58
   2   3   1   11.64    0.52
  -2   3  -1   12.93    0.60
   2  -3   1   11.32    0.33
   2  -3   1   12.24    0.60
  -2  -3  -1   10.89    0.59
  -2  -3  -1   12.19    0.36
  -2   3  -2   38.14    1.25
   2   3   2   38.10    1.15
   2   3   2   38.81    1.28
   2  -3   2   41.19    1.23
  -2  -3  -2   39.07    1.28
   2   3   3    3.75    0.42
  -2   3  -3    4.19    0.48
   2   3   3    5.43    0.62
   2   3   3    3.79    0.18
   2  -3   3    5.03    0.48
  -2  -3  -3    5.27    0.58
   2   3   4  259.51    5.22
   2   3   4  253.25    5.70
   2   3   4  253.56    4.69
  -2   3  -4  258.32    5.53
  -2  -3  -4  256.58    5.51
   2  -3   4  253.76    5.26
  -2   3  -5   18.87    1.02
   2   3   5   18.83    0.96
  -2  -3  -5   19.61    1.08
  -2  -3  -5   16.13    1.07
   2  -3   5   19.05    0.93
   2   3   6   36.68    1.47
  -2   3  -6   39.50    1.34
  -2   3  -6   38.65    1.57
  -2  -3  -6   37.70    1.61
   2  -3   6   38.65    1.45
  -2  -3  -6   37.35    1.66
  -2   3  -7    0.61    0.37
   2   3   7    0.98    0.43
  -2  -3  -7    0.70    0.39
   2  -3   7    1.16    0.39
  -2  -3  -7    0.53    0.41
  -2   3  -8    4.93    0.74
   2   3   8    5.27    0.78
   2  -3   8    4.63    0.69
  -2  -3  -8    4.21    0.80
  -2   3  -9    0.45    0.47
   2   3   9   -0.03    0.44
   2  -3   9    0.72    0.45
  -2  -3  -9    0.84    0.53
  -2   3 -10   27.80    1.62
   2   3  10   28.32    1.68
   2  -3  10   27.92    1.50
  -2  -3 -10   28.28    1.94
   2   3  11    0.39    0.63
  -2  -3 -11   -0.10    0.65
  -2   4  12    1.05    0.56
   2  -4 -12    0.28    0.68
  -2  -4  12   -0.33    0.51
  -2   4  11    1.11    0.56
  -2  -4  11    0.56    0.53
   2  -4 -11    1.18    0.67
  -2   4  10    0.12    0.48
  -2  -4  10   -0.28    0.38
   2  -4 -10   -0.09    0.46
   2   4  -9   36.72    1.60
  -2   4   9   38.62    1.52
  -2   4   9   39.68    1.57
  -2   4   9   40.95    1.71
  -2  -4   9   37.10    1.70
   2  -4  -9   37.03    1.81
  -2   4   8    3.27    0.60
  -2   4   8    2.29    0.47
   2   4  -8    2.19    0.49
  -2   4   8    1.47    0.42
   2  -4  -8    2.63    0.61
  -2  -4   8    2.53    0.56
  -2   4   7   64.57    2.02
   2   4  -7   65.59    2.04
   2  -4  -7   59.17    2.12
   2  -4  -7   62.27    1.95
  -2  -4   7   60.92    2.03
   2   4  -6   40.33    1.47
  -2   4   6   37.79    1.41
  -2  -4   6   39.55    1.48
   2  -4  -6   39.13    1.43
   2  -4  -6   39.03    1.54
   2   4  -5    3.01    0.47
  -2   4   5    2.82    0.42
   2  -4  -5    2.28    0.43
  -2  -4   5    3.55    0.49
   2  -4  -5    3.84    0.53
  -2   4   4    0.96    0.15
   2   4  -4    0.88    0.26
  -2   4   4    1.47    0.34
   2  -4  -4    0.77    0.31
  -2  -4   4    1.00    0.29
   2  -4  -4    1.43    0.31
  -2   4   3  285.36    5.47
   2   4  -3  273.48    5.74
  -2   4   3  282.00    5.33
   2  -4  -3  280.06    5.59
  -2  -4   3  282.45    5.53
   2  -4  -3  268.05    5.86
  -2   4   2    3.19    0.36
  -2   4   2    3.59    0.31
   2   4  -2    3.20    0.40
   2   4  -2    3.25    0.17
  -2  -4   2    3.59    0.36
   2  -4  -2    2.96    0.34
   2  -4  -2    4.59    0.60
   2   4  -1  185.39    3.47
  -2   4   1  187.07    3.81
   2   4  -1  187.75    4.01
  -2   4   1  185.07    3.75
  -2  -4   1  187.13    3.70
   2  -4  -1  185.67    4.10
   2  -4  -1  186.67    3.71
  -2  -4   1  187.35    4.00
   2   4   0   41.16    1.29
  -2   4   0   41.30    1.21
  -2   4   0   40.34    1.14
   2   4   0   40.82    1.05
  -2  -4   0   39.86    1.30
   2  -4   0   39.80    1.00
   2  -4   0   39.54    1.31
  -2  -4   0   38.89    1.01
   2   4   1    5.15    0.51
   2   4   1    5.00    0.43
  -2   4  -1    3.72    0.42
   2  -4   1    4.41    0.25
  -2  -4  -1    4.28    0.28
   2  -4   1    4.30    0.48
  -2  -4  -1    5.68    0.58
   2   4   2   56.51    1.51
   2   4   2   53.58    1.64
  -2   4  -2   55.34    1.65
  -2  -4  -2   54.61    1.22
   2  -4   2   55.60    1.63
   2  -4   2   56.38    1.25
  -2  -4  -2   54.65    1.69
  -2   4  -3   46.48    1.54
   2   4   3   47.88    1.44
   2   4   3   46.32    1.58
   2  -4   3   46.46    1.48
  -2  -4  -3   44.91    0.99
  -2  -4  -3   44.15    1.57
  -2   4  -4    0.38    0.25
   2   4   4    0.49    0.33
   2   4   4   -0.04    0.22
  -2  -4  -4    0.36    0.29
   2  -4   4    0.20    0.27
  -2   4  -5  223.65    5.24
   2   4   5  231.90    4.98
   2   4   5  230.59    5.43
   2  -4   5  237.62    5.07
  -2  -4  -5  231.45    5.30
  -2   4  -6   51.25    1.92
   2   4   6   53.26    1.87
  -2  -4  -6   54.60    2.07
   2  -4   6   50.40    1.80
  -2  -4  -6   53.52    2.04
  -2   4  -7   14.28    1.18
   2   4   7   14.25    1.16
  -2  -4  -7   13.37    1.21
   2  -4   7   12.57    1.04
  -2   4  -8    3.88    0.73
   2   4   8    3.44    0.71
  -2  -4  -8    4.14    0.84
   2  -4   8    4.31    0.73
   2   4   9   15.94    1.40
  -2   4  -9   13.44    1.29
   2  -4   9   14.71    1.26
  -2  -4  -9   19.71    1.74
  -2   4 -10    4.60    0.82
   2   4  10    6.06    0.99
   2  -4  10    5.89    0.92
  -2  -4 -10    6.25    1.14
  -2   4 -11   31.98    1.83
   2   4  11   29.63    1.88
   2  -4  11   30.95    1.72
  -2  -4 -11   34.24    2.26
  -2   5  12    7.39    1.04
   2  -5 -12    8.07    1.30
  -2  -5  12    8.93    1.20
  -2   5  11   17.40    1.46
  -2  -5  11   23.68    1.52
   2  -5 -11   24.17    2.03
   2   5 -10    4.39    0.75
  -2   5  10    3.94    0.78
  -2  -5  10    3.43    0.74
   2  -5 -10    3.08    0.77
   2   5  -9   30.71    1.57
  -2   5   9   31.65    1.58
   2  -5  -9   29.95    1.67
  -2  -5   9   29.84    1.58
   2   5  -8   14.53    1.18
  -2   5   8   16.15    1.23
   2  -5  -8   16.40    1.39
  -2  -5   8   13.69    1.18
   2  -5  -8   13.59    0.94
  -2   5   7   32.68    1.43
   2   5  -7   31.61    1.45
  -2  -5   7   34.82    1.53
   2  -5  -7   32.39    1.36
   2  -5  -7   33.53    1.55
  -2   5   6    2.38    0.47
   2   5  -6    2.58    0.47
  -2  -5   6    2.65    0.54
   2  -5  -6    2.87    0.51
   2  -5  -6    2.78    0.56
   2   5  -5   37.31    1.44
  -2   5   5   36.50    1.36
  -2  -5   5   35.19    1.39
   2  -5  -5   35.87    1.43
   2  -5  -5   37.41    1.45
   2   5  -4   11.73    0.77
  -2   5   4   11.31    0.50
  -2   5   4   11.69    0.73
   2  -5  -4   12.79    0.86
   2  -5  -4   12.25    0.76
  -2  -5   4   11.35    0.73
  -2   5   3  215.54    4.41
  -2   5   3  213.85    4.26
   2   5  -3  207.57    4.65
   2  -5  -3  208.33    4.48
   2  -5  -3  214.23    4.89
  -2  -5   3  210.63    4.44
  -2   5   2   58.54    1.52
   2   5  -2   58.34    1.24
   2   5  -2   60.44    1.78
  -2   5   2   59.40    1.64
   2  -5  -2   59.60    1.98
   2  -5  -2   57.48    1.59
  -2  -5   2   57.14    1.75
  -2  -5   2   59.68    1.61
   2   5  -1   24.64    0.75
   2   5  -1   30.58    1.12
  -2   5   1   27.03    0.96
  -2   5   1   25.69    0.93
   2  -5  -1   24.32    1.12
  -2  -5   1   26.28    1.09
  -2  -5   1   27.40    0.92
   2  -5  -1   25.59    0.89
  -2   5   0   19.03    0.82
  -2   5   0   17.49    0.74
   2   5   0   16.97    0.85
   2   5   0   18.66    0.69
   2  -5   0   17.80    0.66
  -2  -5   0   16.93    0.66
  -2  -5   0   18.61    0.90
   2  -5   0   17.28    0.90
  -2   5  -1   60.14    1.56
  -2   5  -1   61.31    1.76
   2   5   1   61.14    1.79
   2   5   1   61.13    1.57
   2  -5   1   59.97    1.81
  -2  -5  -1   59.70    1.82
   2  -5   1   59.57    1.42
  -2  -5  -1   58.34    1.47
   2   5   2   27.66    1.13
  -2   5  -2   27.60    1.14
   2   5   2   27.44    1.02
   2  -5   2   28.21    0.82
  -2  -5  -2   26.83    0.87
   2  -5   2   28.23    1.16
   2   5   3   86.65    2.25
  -2   5  -3   88.11    2.45
   2   5   3   87.99    2.43
   2  -5   3   86.87    2.39
  -2  -5  -3   88.27    2.50
   2  -5   3   86.00    1.95
   2   5   4   23.89    1.09
  -2   5  -4   23.55    1.17
   2   5   4   24.94    1.22
  -2  -5  -4   26.34    1.29
   2  -5   4   22.70    1.11
   2   5   5    1.57    0.43
   2   5   5    2.70    0.56
  -2   5  -5    0.92    0.35
  -2  -5  -5    1.13    0.45
   2  -5   5    1.54    0.41
   2   5   6    2.08    0.49
  -2   5  -6    2.91    0.60
   2  -5   6    2.35    0.55
  -2  -5  -6    1.99    0.58
  -2   5  -7   29.02    1.56
   2   5   7   28.70    1.48
  -2  -5  -7   28.48    1.57
   2  -5   7   29.38    1.46
  -2   5  -8    0.08    0.40
   2   5   8    0.51    0.52
   2  -5   8    0.05    0.44
  -2  -5  -8   -0.60    0.36
   2   5   9    9.44    1.15
  -2   5  -9    8.43    1.08
  -2  -5  -9   11.05    1.38
   2  -5   9    9.56    1.13
   2   5  10   25.92    1.70
  -2   5 -10   23.67    1.60
   2  -5  10   25.55    1.59
  -2  -5 -10   23.92    2.08
  -2   6  11    0.95    0.62
  -2  -6  11    0.84    0.64
   2  -6 -11    1.00    0.60
   2   6 -10   17.08    1.48
  -2   6  10   15.23    1.39
  -2  -6  10   12.95    1.34
   2  -6 -10   10.75    1.26
  -2   6   9    1.20    0.55
   2   6  -9    0.15    0.44
   2  -6  -9    0.78    0.50
  -2  -6   9    0.04    0.43
  -2   6   8    0.45    0.39
   2   6  -8    1.03    0.49
  -2  -6   8    0.57    0.47
   2  -6  -8    1.20    0.59
   2   6  -7    7.32    0.88
  -2   6   7    6.66    0.78
   2  -6  -7    7.48    0.78
  -2  -6   7    7.65    0.90
   2  -6  -7    8.26    0.98
   2   6  -6   39.16    1.66
  -2   6   6   40.68    1.57
  -2  -6   6   37.86    1.59
   2  -6  -6   40.89    1.59
   2  -6  -6   39.96    1.64
   2   6  -5    1.14    0.38
  -2   6   5    1.02    0.33
  -2  -6   5    0.67    0.39
   2  -6  -5    0.69    0.38
   2  -6  -5    0.64    0.36
  -2   6   4   68.88    2.02
   2   6  -4   69.61    2.17
  -2  -6   4   68.02    2.03
   2  -6  -4   68.95    2.23
   2  -6  -4   63.92    2.01
  -2   6   3   15.53    0.70
  -2   6   3   13.99    0.79
   2   6  -3   14.12    0.88
   2  -6  -3   15.26    0.83
   2  -6  -3   17.14    1.08
  -2  -6   3   16.35    0.85
  -2  -6   3   14.81    0.88
  -2   6   2    5.86    0.60
  -2   6   2    5.02    0.48
   2   6  -2    4.75    0.60
  -2  -6   2    4.15    0.56
   2  -6  -2    5.95    0.58
  -2  -6   2    5.46    0.56
   2  -6  -2    4.44    0.68
  -2   6   1    1.18    0.28
   2   6  -1    1.04    0.21
   2   6  -1    0.73    0.31
  -2   6   1    1.18    0.29
  -2  -6   1    1.21    0.28
   2  -6  -1    0.81    0.35
   2  -6  -1    1.07    0.26
  -2  -6   1    1.19    0.36
   2   6   0  108.68    2.41
   2   6   0  106.83    2.81
  -2   6   0  107.50    2.70
  -2   6   0  108.29    2.52
   2  -6   0  108.53    2.87
  -2  -6   0  108.43    2.49
  -2  -6   0  111.66    2.86
   2  -6   0  106.57    2.46
   2   6   1   24.42    1.10
   2   6   1   24.30    0.93
  -2   6  -1   22.98    1.06
  -2   6  -1   22.28    0.91
  -2  -6  -1   23.60    1.12
   2  -6   1   23.59    0.82
   2  -6   1   24.53    1.14
  -2  -6  -1   23.63    0.89
   2   6   2   73.11    2.17
  -2   6  -2   70.55    2.16
  -2   6  -2   74.85    1.88
   2   6   2   71.85    1.96
  -2  -6  -2   74.44    2.26
   2  -6   2   73.41    2.20
   2   6   3    1.24    0.35
  -2   6  -3    0.77    0.36
   2   6   3    1.22    0.38
   2  -6   3    1.44    0.44
  -2  -6  -3    1.64    0.45
   2   6   4    0.74    0.34
   2   6   4    0.04    0.28
  -2   6  -4   -0.08    0.29
   2  -6   4   -0.06    0.28
  -2  -6  -4    0.88    0.40
   2   6   5    3.05    0.63
  -2   6  -5    3.12    0.63
   2   6   5    2.32    0.52
  -2  -6  -5    3.90    0.68
   2  -6   5    2.54    0.56
   2   6   6   21.13    1.21
  -2   6  -6   21.67    1.32
  -2  -6  -6   20.44    1.32
   2  -6   6   21.96    1.28
   2   6   7   -0.51    0.31
  -2   6  -7    0.53    0.46
  -2  -6  -7    1.13    0.59
   2  -6   7    0.49    0.49
  -2   6  -8   57.01    2.37
   2   6   8   55.00    2.21
  -2  -6  -8   56.03    2.45
   2  -6   8   58.44    2.29
  -2   6  -9    1.18    0.56
   2   6   9    0.38    0.54
  -2  -6  -9   -0.18    0.64
   2  -6   9    0.24    0.50
  -2   6 -10   -0.33    0.52
   2   6  10    0.50    0.57
   2  -6  10    0.06    0.47
  -2  -6 -10    0.17    0.64
   2   7 -11    5.79    0.95
  -2   7  11    4.66    0.98
  -2  -7  11    4.48    0.91
   2  -7 -11    4.31    0.93
   2   7 -10    0.71    0.52
  -2   7  10   -0.11    0.49
   2  -7 -10    0.55    0.57
  -2  -7  10   -0.26    0.52
   2   7  -9    8.72    1.08
  -2   7   9   11.01    1.15
   2  -7  -9    9.86    1.19
  -2  -7   9    7.96    1.07
  -2   7   8    8.95    0.98
   2   7  -8   10.64    1.15
  -2  -7   8    8.28    0.98
   2  -7  -8    8.46    1.05
   2   7  -7   12.58    1.22
  -2   7   7    9.73    0.97
   2  -7  -7   11.85    1.17
  -2  -7   7   10.73    1.13
  -2   7   6    1.31    0.46
   2   7  -6    1.11    0.48
   2  -7  -6    0.64    0.40
  -2  -7   6    0.35    0.44
   2  -7  -6    0.88    0.42
  -2   7   5   70.71    2.22
   2   7  -5   74.35    2.44
  -2  -7   5   74.27    2.30
   2  -7  -5   72.76    2.39
   2  -7  -5   67.67    2.26
   2   7  -4   -0.11    0.27
  -2   7   4   -0.19    0.24
  -2  -7   4   -0.01    0.31
  -2  -7   4    0.15    0.32
   2  -7  -4    0.03    0.34
   2  -7  -4   -0.10    0.27
   2   7  -3   28.57    1.34
  -2   7   3   27.18    1.07
  -2   7   3   27.11    1.18
  -2  -7   3   29.00    1.24
   2  -7  -3   28.69    1.22
  -2  -7   3   28.82    1.31
   2  -7  -3   27.29    1.47
  -2   7   2   17.84    0.90
   2   7  -2   21.03    1.11
  -2   7   2   19.63    0.92
  -2  -7   2   20.25    1.07
  -2  -7   2   20.29    0.97
   2  -7  -2   19.00    0.95
   2  -7  -2   20.22    1.23
   2   7  -1   42.38    1.26
  -2   7   1   39.57    1.43
  -2   7   1   42.68    1.41
   2   7  -1   39.66    1.56
  -2  -7   1   41.91    1.61
  -2  -7   1   39.85    1.39
   2  -7  -1   42.20    1.39
   2  -7  -1   44.26    1.74
   2   7   0    4.67    0.61
  -2   7   0    4.55    0.52
  -2   7   0    3.73    0.53
   2   7   0    3.57    0.41
  -2  -7   0    4.77    0.53
   2  -7   0    3.63    0.59
  -2  -7   0    4.60    0.67
   2  -7   0    5.06    0.53
  -2   7  -1   87.32    2.46
  -2   7  -1   83.97    2.14
   2   7   1   84.56    2.17
   2   7   1   84.37    2.47
  -2  -7  -1   81.86    2.21
   2  -7   1   85.44    2.54
  -2  -7  -1   80.58    2.47
   2   7   2   -0.05    0.24
  -2   7  -2    0.21    0.24
  -2   7  -2    0.37    0.32
   2   7   2    0.30    0.30
   2  -7   2    0.35    0.37
  -2  -7  -2    0.15    0.33
   2   7   3   80.63    2.27
  -2   7  -3   80.69    2.52
   2   7   3   80.95    2.46
  -2  -7  -3   79.56    2.56
   2  -7   3   79.50    2.49
   2   7   4    6.00    0.76
  -2   7  -4    5.97    0.78
   2   7   4    5.72    0.69
  -2  -7  -4    6.66    0.85
   2  -7   4    6.72    0.87
   2   7   5    4.64    0.75
   2   7   5    3.98    0.61
  -2   7  -5    5.09    0.78
   2  -7   5    4.47    0.76
  -2  -7  -5    5.66    0.85
  -2   7  -6    2.28    0.64
   2   7   6    1.29    0.51
  -2  -7  -6    1.52    0.56
   2  -7   6    1.47    0.50
   2   7   7   62.11    2.29
  -2   7  -7   62.02    2.47
  -2  -7  -7   61.15    2.52
   2  -7   7   59.39    2.34
   2   7   8   -0.01    0.39
  -2   7  -8    0.58    0.52
   2  -7   8    0.48    0.51
  -2  -7  -8    0.06    0.60
  -2   7  -9   20.37    1.74
   2   7   9   18.26    1.55
  -2  -7  -9   22.53    2.00
   2  -7   9   17.59    1.54
  -2   8  10    8.75    1.16
   2   8 -10    9.99    1.29
   2  -8 -10    8.71    1.21
  -2  -8  10    7.21    1.20
  -2   8   9   20.46    1.64
   2   8  -9   20.73    1.69
  -2  -8   9   21.81    1.77
   2  -8  -9   19.19    1.67
  -2   8   8    0.31    0.36
   2   8  -8    0.37    0.55
   2  -8  -8    0.28    0.48
  -2  -8   8    0.10    0.49
   2   8  -7   11.48    1.23
  -2   8   7   12.45    1.19
   2  -8  -7   11.02    1.14
  -2  -8   7   10.47    1.10
  -2   8   6   21.47    1.27
   2   8  -6   18.77    1.51
  -2  -8   6   21.42    1.32
   2  -8  -6   20.19    1.28
  -2   8   5    0.32    0.38
   2   8  -5    0.87    0.48
  -2  -8   5    0.19    0.34
   2  -8  -5    1.21    0.48
   2  -8  -5    0.26    0.37
  -2  -8   5    0.42    0.42
   2   8  -4   12.31    1.13
  -2   8   4    9.89    0.91
   2  -8  -4   12.45    1.06
  -2  -8   4    8.85    0.89
   2  -8  -4   11.51    1.13
  -2  -8   4   11.42    0.99
   2   8  -3   17.78    1.15
  -2   8   3   17.16    1.00
  -2  -8   3   18.19    1.05
   2  -8  -3   18.69    1.03
   2  -8  -3   18.98    1.52
  -2  -8   3   16.62    1.08
  -2   8   2   18.05    0.97
   2   8  -2   19.48    1.17
  -2   8   2   17.57    0.97
   2  -8  -2   20.56    1.61
   2  -8  -2   20.89    1.04
  -2  -8   2   19.84    1.14
  -2  -8   2   18.21    1.01
  -2   8   1   75.94    2.26
  -2   8   1   74.36    2.11
   2   8  -1   75.36    2.41
   2  -8  -1   76.27    2.15
   2  -8  -1   77.56    2.57
  -2  -8   1   75.84    2.19
  -2  -8   1   71.98    2.37
  -2   8   0   19.18    1.07
  -2   8   0   16.21    0.87
   2   8   0   15.79    1.05
  -2  -8   0   17.25    0.93
   2  -8   0   16.47    1.30
  -2  -8   0   17.73    1.10
   2   8   1   -0.22    0.27
  -2   8  -1    0.23    0.30
   2   8   1    0.47    0.30
  -2   8  -1    0.33    0.25
  -2  -8  -1    0.06    0.29
   2  -8   1    0.50    0.41
   2   8   2   26.61    1.16
  -2   8  -2   24.24    1.32
   2   8   2   25.23    1.31
   2  -8   2   24.03    1.33
  -2  -8  -2   26.79    1.41
   2   8   3    9.68    0.88
  -2   8  -3    9.44    0.95
   2   8   3    9.57    0.94
   2  -8   3    9.36    0.98
  -2  -8  -3    9.17    0.99
   2   8   4    2.21    0.54
  -2   8  -4    1.74    0.58
   2   8   4    2.39    0.53
  -2  -8  -4    1.85    0.60
   2  -8   4    1.77    0.59
  -2   8  -5   48.27    2.12
   2   8   5   48.35    1.90
   2  -8   5   53.34    2.16
  -2  -8  -5   51.46    2.17
   2   8   6    5.79    0.83
  -2   8  -6    6.50    0.96
   2  -8   6    7.02    0.99
  -2  -8  -6    7.31    1.00
   2   8   7    0.75    0.51
  -2   8  -7    0.43    0.53
  -2  -8  -7   -0.25    0.48
   2  -8   7    0.51    0.52
   2   8   8    2.89    0.67
  -2   8  -8    2.64    0.72
  -2  -8  -8    2.37    0.84
   2  -8   8    1.81    0.66
   2   8   9    0.26    0.50
  -2   8  -9    0.31    0.58
  -2  -8  -9    0.37    0.73
   2  -8   9    0.06    0.50
   2   9  -9    1.65    0.67
  -2   9   9    2.97    0.69
   2  -9  -9    3.97    0.88
  -2  -9   9    3.98    0.89
   2   9  -8   11.93    1.35
  -2   9   8   12.92    1.26
   2  -9  -8   10.25    1.26
  -2  -9   8   11.67    1.39
   2   9  -7    0.46    0.47
  -2   9   7    1.13    0.54
  -2  -9   7    0.66    0.50
   2  -9  -7    0.48    0.48
   2   9  -6   13.53    1.37
  -2   9   6   13.97    1.23
  -2  -9   6   14.10    1.33
   2  -9  -6   13.81    1.32
  -2   9   5    1.72    0.52
   2   9  -5    2.23    0.65
  -2  -9   5    1.56    0.52
   2  -9  -5    2.58    0.61
  -2  -9   5    2.27    0.66
  -2   9   4   18.88    1.13
   2   9  -4   17.95    1.46
   2  -9  -4   20.20    1.23
   2  -9  -4   20.58    1.40
  -2  -9   4   20.73    1.25
  -2  -9   4   18.86    1.22
   2   9  -3    0.28    0.43
  -2   9   3    0.23    0.33
   2  -9  -3    0.11    0.32
  -2  -9   3   -0.04    0.37
   2  -9  -3    0.40    0.43
  -2  -9   3    0.07    0.33
  -2   9   2   19.59    1.06
  -2   9   2   19.55    1.08
   2   9  -2   18.17    1.24
  -2  -9   2   20.27    1.24
   2  -9  -2   18.38    1.06
   2  -9  -2   19.51    1.60
  -2  -9   2   18.38    1.11
  -2   9   1    0.41    0.33
  -2   9   1    0.92    0.36
   2   9  -1    1.01    0.47
  -2  -9   1    0.73    0.44
  -2  -9   1    0.57    0.37
   2  -9  -1   -0.15    0.44
   2   9   0   10.73    1.09
  -2   9   0    9.29    0.95
  -2   9   0    8.92    0.80
  -2  -9   0    8.17    0.92
   2  -9   0    8.16    1.02
   2   9   1    1.37    0.50
  -2   9  -1    0.82    0.45
  -2  -9  -1    1.91    0.57
   2  -9   1    1.83    0.62
   2   9   2   12.92    1.17
  -2   9  -2   10.61    1.05
   2   9   2   13.70    1.03
   2  -9   2    9.53    1.07
  -2  -9  -2   13.08    1.27
   2   9   3    0.25    0.33
   2   9   3    0.18    0.36
  -2   9  -3   -0.16    0.39
   2  -9   3   -0.05    0.46
  -2  -9  -3   -0.06    0.40
   2   9   4   19.40    1.18
  -2   9  -4   19.50    1.38
  -2  -9  -4   21.23    1.73
   2  -9   4   21.34    1.67
   2   9   5   -0.11    0.32
  -2   9  -5   -0.43    0.41
   2  -9   5    0.07    0.45
  -2  -9  -5   -0.30    0.42
  -2   9  -6   26.46    1.74
   2   9   6   25.47    1.44
   2  -9   6   24.64    1.64
  -2  -9  -6   26.03    1.63
   2   9   7    2.91    0.70
  -2   9  -7    1.65    0.61
   2  -9   7    1.84    0.68
  -2  -9  -7    3.11    0.77
   2   9   8    7.50    1.01
  -2   9  -8    9.46    1.31
   2  -9   8   11.06    1.32
  -2  -9  -8    9.10    1.26
   2  10  -8    0.67    0.61
  -2  10   8    0.05    0.43
  -2 -10   8    0.01    0.54
   2 -10  -8    0.39    0.52
   2  10  -7   16.24    1.56
  -2  10   7   18.45    1.53
   2 -10  -7   18.21    1.53
  -2 -10   7   16.80    1.57
   2  10  -6    0.45    0.49
  -2  10   6    0.00    0.37
   2 -10  -6   -0.09    0.42
  -2 -10   6    1.17    0.57
   2  10  -5   -0.15    0.50
  -2  10   5    0.31    0.39
   2 -10  -5    0.88    0.48
  -2 -10   5   -0.45    0.40
   2  10  -4   -0.37    0.45
  -2  10   4    0.34    0.36
  -2 -10   4    1.09    0.52
  -2 -10   4    0.13    0.43
   2 -10  -4   -0.05    0.40
   2  10  -3   15.89    1.42
  -2  10   3   16.03    1.05
  -2 -10   3   14.34    1.27
  -2 -10   3   15.82    1.28
   2 -10  -3   14.65    1.49
  -2  10   2    2.28    0.53
   2  10  -2    2.75    0.71
  -2 -10   2    3.09    0.64
  -2 -10   2    3.55    0.73
   2 -10  -2    3.45    0.83
  -2  10   1   62.26    2.02
   2  10  -1   60.18    2.34
  -2  10   1   59.87    2.17
   2 -10  -1   58.15    2.51
  -2 -10   1   63.75    2.35
  -2  10   0    1.02    0.49
   2  10   0    0.86    0.49
  -2 -10   0    0.62    0.50
   2 -10   0    0.18    0.50
  -2  10  -1    8.86    1.03
   2  10   1    9.76    1.09
   2 -10   1    7.91    1.07
  -2 -10  -1    8.52    1.04
   2  10   2    3.11    0.69
  -2  10  -2    2.03    0.66
   2 -10   2    2.05    0.72
  -2 -10  -2    2.49    0.66
  -2  10  -3   18.65    1.56
   2  10   3   15.87    1.33
   2  10   3   15.94    1.25
   2 -10   3   17.47    1.61
  -2 -10  -3   15.99    1.44
   2  10   4    0.07    0.42
  -2  10  -4    0.44    0.56
  -2 -10  -4   -0.08    0.48
   2 -10   4    0.55    0.60
   2  10   5   31.47    1.61
  -2  10  -5   34.55    2.01
  -2 -10  -5   33.02    1.88
   2 -10   5   33.12    1.89
   2  10   6    0.79    0.47
  -2  10  -6    1.07    0.71
   2 -10   6    1.65    0.79
  -2 -10  -6    0.78    0.57
   2  10   7    1.73    0.64
  -2  10  -7    0.83    0.65
   2 -10   7    0.98    0.58
  -2 -10  -7    1.45    0.66
  -2  11   7    3.29    0.75
   2  11  -7    3.23    0.92
   2 -11  -7    2.93    0.79
  -2 -11   7    2.23    0.73
   2  11  -6    0.34    0.55
  -2  11   6    0.90    0.51
   2 -11  -6    0.04    0.48
  -2 -11   6    0.98    0.63
  -2  11   5    6.34    0.89
   2  11  -5    7.46    1.14
   2 -11  -5    6.49    0.91
  -2 -11   5    7.45    1.07
  -2  11   4   -0.13    0.36
   2  11  -4    0.03    0.52
  -2 -11   4   -0.30    0.47
  -2  11   3    6.12    0.81
   2  11  -3    6.57    1.05
  -2 -11   3    5.71    0.91
   2  11  -2   13.02    1.34
   2 -11  -2   11.58    1.41
  -2 -11   2   14.21    1.38
   2  11  -1   18.23    1.56
   2 -11  -1   15.73    1.58
  -2 -11   1   20.77    1.64
  -2  11   0    0.44    0.50
   2  11   0    1.08    0.58
  -2 -11   0    1.13    0.55
   2 -11   0    1.68    0.72
   2  11   1    1.38    0.62
  -2  11  -1    2.26    0.69
   2 -11   1    0.47    0.61
  -2 -11  -1    0.74    0.51
   2  11   2    3.83    0.79
  -2  11  -2    3.21    0.80
  -2 -11  -2    4.05    0.83
   2 -11   2    6.07    1.07
  -2  11  -3   17.90    1.60
  -2 -11  -3   17.80    1.60
   2 -11   3   18.70    1.74
  -2  11  -4    2.27    0.83
  -2 -11  -4    1.18    0.62
   2 -11   4    2.28    0.87
  -2  11  -5    1.38    0.75
   2  11   5    2.47    0.68
   2 -11   5    2.31    0.79
  -2 -11  -5    1.76    0.69
   2  12  -5   -0.01    0.62
  -2  12   5    0.04    0.37
  -2 -12   5   -0.20    0.57
  -2  12   4   12.07    1.21
   2  12  -4   11.39    1.37
   2  12  -3    0.77    0.62
   2  12  -2    0.99    0.66
   2  12  -1    3.93    0.87
  -2 -12   1    4.29    0.88
   2 -12  -1    3.05    0.88
  -2  12   0   20.07    1.62
   2  12   0   19.12    1.71
   2 -12   0   17.64    1.75
  -2 -12   0   19.94    1.72
  -2  12  -1   -0.18    0.48
   2  12   1    0.30    0.51
   2 -12   1   -0.28    0.63
  -2 -12  -1    0.02    0.47
  -2  12  -2   15.37    1.50
  -2 -12  -2   15.17    1.57
   2 -12   2   15.49    1.69
  -2  12  -3   -0.28    0.59
   2 -12   3    0.62    0.68
  -2 -12  -3   -0.24    0.47
  -2  12  -4   -0.30    0.67
   2 -12   4    0.08    0.65
  -2 -12  -4    0.53    0.57
  -3   0  13   -0.35    0.45
   3   0 -13    0.04    0.68
   3   0 -12   36.53    2.15
  -3   0  12   34.26    1.75
  -3   0  11    0.01    0.43
   3   0 -11    0.45    0.60
   3   0 -10    5.60    0.96
  -3   0  10    4.95    0.74
  -3   0   9   -0.22    0.31
   3   0  -9   -0.23    0.40
  -3   0   9    0.37    0.28
   3   0  -8   80.22    2.55
  -3   0   8   80.16    2.35
  -3   0   8   76.77    2.07
  -3   0   7    0.13    0.21
   3   0  -7    0.49    0.37
  -3   0   7    0.17    0.24
  -3   0   6  375.06    7.36
  -3   0   6  373.62    6.95
   3   0  -6  360.26    7.52
   3   0  -6  369.18    7.03
  -3   0   6  374.95    7.58
  -3   0   5    0.06    0.20
  -3   0   5    0.55    0.18
   3   0  -5   -0.09    0.09
   3   0  -5   -0.11    0.20
  -3   0   5   -0.04    0.17
   3   0  -4   34.67    0.87
  -3   0   4   34.05    0.94
   3   0  -4   32.71    1.13
   3   0  -3    0.00    0.08
  -3   0   3    0.03    0.09
   3   0  -3    0.13    0.15
   3   0  -2  216.93    4.36
   3   0  -2  218.06    4.28
   3   0  -1   -0.26    0.12
   3   0  -1   -0.08    0.13
   3   0   0  274.90    5.60
   3   0   0  277.28    5.37
  -3   0   0  272.64    5.16
  -3   0  -1    0.13    0.10
   3   0   1    0.17    0.11
  -3   0  -1    0.36    0.20
   3   0   2  149.85    2.99
  -3   0  -2  149.26    3.13
   3   0   2  152.90    3.21
  -3   0  -2  150.88    3.56
   3   0   3    0.04    0.10
   3   0   3    0.10    0.19
  -3   0  -3    0.21    0.24
  -3   0  -3   -0.14    0.15
   3   0   4  166.42    3.66
  -3   0  -4  168.58    4.08
   3   0   4  167.29    3.40
  -3   0  -4  163.74    3.68
  -3   0  -5   -0.12    0.27
   3   0   5    0.22    0.27
  -3   0  -5   -0.17    0.23
   3   0   5   -0.16    0.15
   3   0   6  114.22    2.69
  -3   0  -6  114.48    3.09
  -3   0  -6  119.96    3.33
   3   0   6  116.23    3.00
   3   0   7   -0.01    0.36
  -3   0  -7   -0.29    0.32
  -3   0  -7   -0.27    0.32
  -3   0  -8    4.88    0.81
  -3   0  -8    4.60    0.78
   3   0   8    4.48    0.71
  -3   0  -9   -0.47    0.39
   3   0   9    0.26    0.49
   3   0  10   39.92    1.96
   3   0  11    0.02    0.55
  -3  -1  13    8.42    1.07
   3  -1 -13    6.79    1.31
  -3   1  12    2.61    0.65
   3  -1 -12    1.88    0.77
  -3  -1  12    2.98    0.73
  -3   1  11    4.45    0.73
   3   1 -11    3.55    0.80
  -3  -1  11    4.31    0.77
   3  -1 -11    3.20    0.84
  -3   1  10   17.35    1.14
  -3   1  10   16.12    0.99
   3   1 -10   11.70    1.22
  -3  -1  10   16.43    1.30
   3  -1 -10   15.28    1.39
   3   1  -9   21.33    1.34
  -3   1   9   20.32    1.04
  -3   1   9   20.57    1.14
   3  -1  -9   22.09    1.36
  -3  -1   9   19.29    1.12
  -3   1   8    5.25    0.68
   3   1  -8    3.64    0.68
  -3   1   8    6.39    0.64
  -3   1   8    4.55    0.60
  -3  -1   8    4.44    0.48
   3  -1  -8    4.46    0.68
  -3  -1   8    5.27    0.67
   3   1  -7   50.32    1.44
  -3   1   7   51.38    1.54
   3   1  -7   51.76    1.84
  -3   1   7   51.77    1.73
  -3   1   7   50.86    1.67
  -3  -1   7   52.21    1.41
  -3  -1   7   51.37    1.71
   3  -1  -7   48.95    1.79
   3   1  -6   11.41    0.77
   3   1  -6   10.98    0.56
  -3   1   6   10.94    0.72
  -3   1   6   11.83    0.65
  -3   1   6   11.97    0.74
  -3  -1   6   11.31    0.73
   3  -1  -6   11.48    0.76
  -3  -1   6   11.71    0.53
   3   1  -5    9.65    0.48
  -3   1   5    9.39    0.54
  -3  -1   5    8.98    0.42
  -3  -1   5    9.48    0.63
   3  -1  -5    9.04    0.30
   3  -1  -5    9.75    0.66
  -3  -1   5    9.88    0.63
   3  -1  -5    9.38    0.74
  -3   1   4   34.67    1.01
   3   1  -4   34.54    0.97
  -3  -1   4   34.26    1.10
   3  -1  -4   34.08    1.19
  -3  -1   4   33.38    1.13
   3  -1  -4   31.68    1.10
  -3  -1   4   34.11    0.86
   3   1  -3   24.48    0.77
  -3   1   3   23.48    0.77
   3  -1  -3   25.34    0.66
   3  -1  -3   24.44    0.95
  -3  -1   3   23.97    0.85
  -3  -1   3   23.58    0.65
   3  -1  -3   24.11    0.83
  -3  -1   3   23.83    0.82
  -3   1   2   19.33    0.63
  -3   1   2   20.52    0.68
   3   1  -2   20.43    0.69
   3   1  -2   20.83    0.71
   3  -1  -2   20.04    0.66
   3  -1  -2   20.12    0.86
   3   1  -1  370.37    7.07
   3   1  -1  372.71    6.74
  -3   1   1  367.48    7.00
   3  -1  -1  347.83    7.11
   3   1   0    2.84    0.25
   3   1   0    2.47    0.34
  -3   1   0    3.01    0.34
   3   1   0    2.70    0.30
  -3  -1   0    2.56    0.27
   3  -1   0    2.91    0.37
  -3   1  -1   46.44    1.04
   3   1   1   50.50    1.57
   3   1   1   47.66    1.27
  -3   1  -1   48.00    1.42
   3   1   1   46.07    1.12
   3  -1   1   45.37    1.24
  -3  -1  -1   46.87    1.26
  -3   1  -2  108.79    2.68
   3   1   2  109.26    2.12
  -3   1  -2  107.90    2.21
   3   1   2  103.40    2.40
   3  -1   2  102.91    2.32
  -3  -1  -2  108.11    2.47
  -3   1  -3   93.88    2.13
  -3   1  -3  101.34    2.59
   3   1   3   94.23    2.30
   3   1   3   93.64    1.94
   3  -1   3   92.44    2.31
  -3  -1  -3   93.89    2.68
   3  -1   3   95.79    2.18
  -3  -1  -3   99.02    2.40
   3   1   4   19.27    0.91
  -3   1  -4   18.40    0.78
   3   1   4   19.11    0.64
  -3   1  -4   19.13    1.01
   3  -1   4   17.50    0.87
   3  -1   4   18.76    0.77
  -3  -1  -4   19.08    1.08
  -3  -1  -4   18.93    0.93
  -3   1  -5  123.29    2.93
  -3   1  -5  118.59    3.25
   3   1   5  124.77    2.62
   3   1   5  123.97    3.01
  -3  -1  -5  121.93    3.14
  -3  -1  -5  123.34    3.39
   3  -1   5  119.62    2.98
   3  -1   5  122.99    2.82
  -3   1  -6   21.94    1.24
  -3   1  -6   20.66    1.05
   3   1   6   22.52    1.15
   3  -1   6   22.68    0.99
  -3  -1  -6   22.01    1.20
  -3  -1  -6   22.01    1.31
   3  -1   6   23.81    1.15
  -3   1  -7   34.64    1.63
  -3   1  -7   36.11    1.52
   3   1   7   34.82    1.53
   3  -1   7   35.21    1.51
  -3  -1  -7   35.39    1.70
  -3  -1  -7   36.86    1.69
   3  -1   7   36.55    1.35
   3   1   8    9.52    1.04
  -3   1  -8    7.83    0.99
  -3  -1  -8    8.98    1.07
  -3  -1  -8    9.55    1.06
   3  -1   8   11.10    1.08
  -3   1  -9    3.77    0.79
   3   1   9    3.73    0.80
   3  -1   9    3.51    0.74
  -3  -1  -9    3.98    0.85
   3   1  10    4.57    0.89
   3  -1  10    7.10    0.96
   3   1  11   34.39    1.94
  -3  -2  13    0.55    0.51
   3  -2 -13    0.43    0.71
  -3   2  12   11.91    1.27
   3  -2 -12   12.16    1.53
  -3  -2  12   12.98    1.33
  -3   2  11    8.95    1.01
  -3   2  11    8.21    0.91
  -3  -2  11    6.86    0.91
   3  -2 -11    7.53    1.12
  -3   2  10    0.70    0.42
  -3   2  10    1.26    0.47
  -3  -2  10    0.58    0.46
   3  -2 -10    2.00    0.63
  -3   2   9   56.50    1.89
  -3   2   9   55.09    1.94
  -3   2   9   54.52    1.99
  -3  -2   9   55.72    2.02
   3  -2  -9   59.45    2.23
  -3   2   8   14.09    0.89
   3   2  -8   11.66    0.74
  -3   2   8   14.23    0.86
  -3   2   8   12.32    1.00
  -3  -2   8   12.66    1.04
   3  -2  -8   13.25    1.14
  -3   2   7    8.09    0.78
  -3   2   7    7.16    0.65
  -3   2   7    7.75    0.79
   3   2  -7    6.48    0.59
  -3  -2   7    8.53    0.82
   3  -2  -7    5.83    0.71
  -3   2   6   48.56    1.45
   3   2  -6   44.07    1.37
   3  -2  -6   44.12    1.55
  -3  -2   6   44.76    1.53
  -3  -2   6   44.31    1.12
   3  -2  -6   46.12    1.62
  -3   2   5   63.18    1.70
   3   2  -5   63.84    1.69
  -3  -2   5   66.74    1.83
   3  -2  -5   65.02    1.87
   3  -2  -5   62.68    1.89
  -3  -2   5   63.88    1.37
  -3   2   4    7.58    0.47
   3   2  -4    6.62    0.45
   3  -2  -4    6.44    0.62
  -3  -2   4    7.19    0.28
   3  -2  -4    7.14    0.58
  -3  -2   4    7.70    0.52
  -3   2   3  166.43    3.08
  -3   2   3  163.07    3.35
   3   2  -3  164.11    3.46
  -3  -2   3  165.66    3.41
   3  -2  -3  164.21    3.42
   3  -2  -3  165.52    3.74
  -3  -2   3  159.56    2.99
  -3   2   2   22.92    0.65
   3   2  -2   23.31    0.83
  -3   2   2   22.20    0.78
   3  -2  -2   23.70    1.03
  -3  -2   2   23.94    0.76
   3  -2  -2   23.86    0.73
   3   2  -1    5.01    0.30
   3   2  -1    3.59    0.36
  -3   2   1    4.93    0.32
  -3  -2   1    4.85    0.28
   3  -2  -1    4.67    0.24
   3  -2  -1    4.59    0.52
   3   2   0  123.57    2.50
  -3   2   0  120.85    2.69
   3   2   0  122.11    2.80
   3  -2   0  123.89    2.79
  -3  -2   0  118.05    2.68
  -3  -2   0  121.41    2.31
  -3   2  -1   83.22    2.11
   3   2   1   87.17    1.95
   3   2   1   81.87    2.22
   3  -2   1   81.87    2.03
  -3  -2  -1   89.31    2.09
   3   2   2    4.04    0.42
  -3   2  -2    3.82    0.19
   3   2   2    3.08    0.49
  -3   2  -2    3.58    0.43
   3  -2   2    4.19    0.42
  -3  -2  -2    4.66    0.49
   3   2   3  129.96    2.47
  -3   2  -3  131.48    2.67
   3   2   3  134.97    3.01
  -3   2  -3  137.30    3.25
   3   2   3  135.18    3.48
  -3  -2  -3  129.98    3.13
   3  -2   3  132.15    2.96
   3   2   4   56.67    1.27
  -3   2  -4   54.91    1.84
   3   2   4   54.70    1.69
  -3   2  -4   53.87    1.42
   3  -2   4   58.07    1.63
  -3  -2  -4   56.32    1.81
  -3  -2  -4   56.57    2.04
   3   2   5    0.44    0.34
  -3   2  -5    0.66    0.36
  -3   2  -5    0.57    0.23
  -3  -2  -5    0.10    0.34
  -3  -2  -5    0.45    0.32
   3  -2   5    0.24    0.24
   3   2   6   44.20    1.66
  -3   2  -6   43.91    1.77
  -3  -2  -6   41.54    1.74
  -3  -2  -6   40.26    1.81
   3  -2   6   42.61    1.50
   3  -2   6   43.36    1.60
   3   2   7   41.18    1.70
  -3   2  -7   40.81    1.81
  -3  -2  -7   39.37    1.85
   3  -2   7   38.43    1.59
   3  -2   7   38.81    1.51
  -3  -2  -7   38.39    1.81
  -3   2  -8    0.51    0.47
   3   2   8    0.01    0.44
  -3  -2  -8    0.14    0.47
   3  -2   8   -0.13    0.32
  -3  -2  -8   -0.20    0.40
   3  -2   8   -0.34    0.37
   3   2   9   43.07    1.95
  -3   2  -9   40.50    1.99
  -3  -2  -9   40.07    2.15
   3  -2   9   40.76    1.83
  -3   2 -10   16.47    1.52
   3   2  10   12.04    1.29
  -3  -2 -10   11.75    1.46
   3   2  11    0.37    0.67
  -3   3  12   17.22    1.43
   3  -3 -12   20.40    1.88
  -3  -3  12   16.10    1.43
  -3   3  11    1.65    0.57
  -3   3  11    2.07    0.62
  -3  -3  11    1.53    0.59
   3  -3 -11    0.48    0.61
  -3   3  10   49.15    1.90
  -3   3  10   45.20    1.82
  -3  -3  10   46.55    1.98
   3  -3 -10   46.30    2.12
  -3   3   9    1.20    0.40
  -3   3   9    1.06    0.42
  -3   3   9    0.71    0.38
   3  -3  -9    1.19    0.53
  -3  -3   9   -0.10    0.37
  -3   3   8    0.51    0.32
  -3   3   8    0.66    0.37
   3   3  -8    0.65    0.33
  -3   3   8    0.39    0.33
   3  -3  -8    1.50    0.49
  -3  -3   8    0.85    0.38
  -3   3   7    3.02    0.50
   3   3  -7    3.18    0.48
   3  -3  -7    3.66    0.58
   3  -3  -7    2.39    0.48
  -3  -3   7    1.95    0.47
   3   3  -6    9.82    0.66
  -3   3   6   10.42    0.70
   3  -3  -6    9.81    0.83
  -3  -3   6   10.49    0.84
   3  -3  -6   10.16    0.86
  -3   3   5   38.92    1.29
   3   3  -5   37.85    1.29
  -3  -3   5   37.87    1.33
   3  -3  -5   38.90    1.37
   3  -3  -5   39.68    1.48
   3   3  -4  621.88   12.13
  -3   3   4  644.15   11.65
  -3  -3   4  636.00   11.87
   3  -3  -4  639.06   12.22
   3  -3  -4  648.41   12.02
  -3   3   3    0.04    0.07
  -3   3   3    0.16    0.17
   3   3  -3    0.02    0.16
   3  -3  -3    0.14    0.20
  -3  -3   3    0.10    0.16
   3  -3  -3    0.06    0.15
   3   3  -2    8.95    0.55
  -3   3   2    9.08    0.51
  -3   3   2    8.23    0.38
  -3  -3   2    8.21    0.44
   3  -3  -2    8.23    0.78
   3  -3  -2    8.61    0.44
   3   3  -1    4.31    0.44
  -3   3   1    4.45    0.42
  -3   3   1    4.58    0.34
   3   3  -1    4.57    0.29
  -3  -3   1    5.22    0.31
  -3  -3   1    4.61    0.50
   3  -3  -1    4.30    0.26
   3  -3  -1    3.86    0.51
   3   3   0   53.54    1.34
  -3   3   0   55.97    1.49
   3   3   0   55.50    1.60
  -3  -3   0   54.55    1.57
  -3  -3   0   55.17    1.17
   3  -3   0   55.32    1.63
  -3   3  -1    0.67    0.22
   3   3   1    0.30    0.20
   3   3   1    0.40    0.18
  -3  -3  -1    0.30    0.19
   3  -3   1    0.34    0.20
  -3   3  -2  438.22    8.65
   3   3   2  426.75    8.13
   3   3   2  439.60    8.83
  -3  -3  -2  431.32    8.55
   3  -3   2  442.18    8.39
   3   3   3    5.10    0.67
   3   3   3    5.72    0.58
  -3   3  -3    4.21    0.54
  -3  -3  -3    5.55    0.62
   3  -3   3    4.73    0.54
   3   3   4   42.07    1.46
   3   3   4   43.73    1.77
   3  -3   4   41.49    1.42
  -3  -3  -4   44.37    1.64
  -3   3  -5    5.12    0.67
   3   3   5    6.84    0.74
  -3  -3  -5    7.48    0.85
   3  -3   5    7.13    0.71
  -3  -3  -5    5.19    0.77
  -3   3  -6   -0.08    0.29
   3   3   6    0.34    0.35
  -3  -3  -6    0.18    0.40
  -3  -3  -6    0.78    0.45
   3  -3   6    0.34    0.33
  -3   3  -7    3.13    0.66
   3   3   7    2.54    0.59
  -3  -3  -7    3.69    0.74
   3  -3   7    3.67    0.62
  -3  -3  -7    3.29    0.68
   3   3   8  134.67    3.71
  -3   3  -8  127.93    3.85
   3  -3   8  132.91    3.53
  -3  -3  -8  135.71    4.05
  -3   3  -9    1.42    0.60
   3   3   9    1.43    0.60
   3  -3   9    0.53    0.45
  -3  -3  -9    0.83    0.65
  -3   3 -10   20.51    1.71
   3   3  10   19.62    1.64
  -3  -3 -10   19.36    1.88
   3   3  11    0.41    0.65
  -3  -3 -11   -0.67    0.66
  -3   4  12    7.68    1.05
   3  -4 -12    4.73    1.03
  -3  -4  12    7.76    1.13
  -3   4  11   15.92    1.39
   3  -4 -11   15.02    1.55
  -3  -4  11   15.75    1.42
  -3   4  10    1.37    0.56
  -3   4  10    0.97    0.46
  -3   4  10    1.37    0.51
  -3  -4  10    0.48    0.51
   3  -4 -10    2.54    0.76
  -3   4   9   46.45    1.77
   3   4  -9   47.91    1.82
  -3   4   9   47.00    1.83
  -3   4   9   47.36    1.83
  -3  -4   9   48.33    1.94
   3  -4  -9   47.70    2.07
   3   4  -8    2.07    0.47
  -3   4   8    3.81    0.62
  -3  -4   8    2.90    0.57
   3  -4  -8    2.99    0.63
   3  -4  -8    3.45    0.59
  -3   4   7    0.09    0.29
   3   4  -7    0.41    0.31
  -3  -4   7    0.46    0.34
   3  -4  -7    0.45    0.36
   3  -4  -7    0.16    0.33
   3   4  -6   27.97    1.19
  -3   4   6   26.05    1.16
   3  -4  -6   26.39    1.25
  -3  -4   6   25.89    1.19
   3  -4  -6   25.90    1.22
  -3   4   5   27.62    1.12
   3   4  -5   28.30    1.17
  -3  -4   5   29.60    1.18
   3  -4  -5   29.76    1.31
   3  -4  -5   28.18    1.19
  -3   4   4   51.95    1.14
  -3   4   4   52.51    1.58
   3   4  -4   51.41    1.63
  -3  -4   4   52.44    1.57
   3  -4  -4   54.02    1.61
   3  -4  -4   52.69    1.85
  -3   4   3   69.69    1.55
  -3   4   3   69.39    1.83
   3   4  -3   70.22    1.95
  -3  -4   3   71.82    1.82
   3  -4  -3   69.55    1.80
   3  -4  -3   63.32    2.14
  -3   4   2   69.64    1.80
   3   4  -2   68.78    1.43
  -3   4   2   69.48    1.63
   3   4  -2   69.48    1.92
  -3  -4   2   69.77    1.69
   3  -4  -2   69.07    2.20
   3  -4  -2   66.85    1.67
  -3   4   1    4.03    0.39
  -3   4   1    4.82    0.48
   3   4  -1    3.14    0.42
   3   4  -1    4.22    0.33
   3  -4  -1    4.06    0.29
   3  -4  -1    4.46    0.59
  -3  -4   1    4.42    0.36
  -3  -4   1    3.82    0.47
   3   4   0    0.34    0.21
   3   4   0    0.08    0.14
  -3   4   0    0.11    0.18
  -3   4   0    0.26    0.18
   3  -4   0    0.29    0.23
  -3  -4   0    0.13    0.11
   3  -4   0    0.35    0.10
  -3  -4   0    0.31    0.25
   3   4   1   50.36    1.40
   3   4   1   49.73    1.61
  -3   4  -1   51.13    1.56
  -3  -4  -1   50.33    1.61
  -3  -4  -1   49.13    1.08
   3  -4   1   54.82    1.64
   3   4   2    0.84    0.29
  -3   4  -2    1.21    0.33
   3   4   2    0.65    0.28
   3  -4   2    0.59    0.27
  -3  -4  -2    1.42    0.37
  -3   4  -3  101.14    2.75
   3   4   3  104.39    2.57
   3   4   3  101.84    2.89
  -3  -4  -3  104.97    2.81
   3  -4   3  101.71    2.64
  -3   4  -4    4.74    0.62
   3   4   4    6.14    0.81
   3   4   4    4.98    0.61
  -3  -4  -4    6.07    0.75
   3  -4   4    5.93    0.67
   3   4   5    1.56    0.49
  -3   4  -5    1.46    0.42
   3   4   5    1.15    0.38
   3  -4   5    1.47    0.44
  -3  -4  -5    1.69    0.52
   3   4   6    3.26    0.57
  -3   4  -6    3.97    0.67
   3  -4   6    3.84    0.61
  -3  -4  -6    3.50    0.72
  -3  -4  -6    2.56    0.60
  -3   4  -7   49.29    2.08
   3   4   7   52.12    2.00
  -3  -4  -7   46.06    2.09
  -3  -4  -7   49.27    2.14
   3  -4   7   47.13    1.84
  -3   4  -8    0.82    0.54
   3   4   8   -0.52    0.37
  -3  -4  -8    1.16    0.57
   3  -4   8    0.12    0.43
  -3   4  -9   17.25    1.55
   3   4   9   18.17    1.48
  -3  -4  -9   17.92    1.72
   3  -4   9   17.34    1.41
  -3   4 -10    8.21    1.12
   3   4  10   11.04    1.32
  -3  -4 -10    8.03    1.27
  -3   5  12    2.46    0.74
   3  -5 -12    4.09    0.96
  -3  -5  12    4.21    0.84
  -3   5  11    4.49    0.85
  -3  -5  11    4.64    0.89
   3  -5 -11    4.28    0.90
  -3   5  10    8.79    1.05
  -3  -5  10    6.31    0.94
   3  -5 -10    6.19    0.97
  -3   5   9   14.11    1.16
   3   5  -9   15.07    1.23
  -3  -5   9   14.46    1.30
   3  -5  -9   15.91    1.40
  -3   5   8   10.27    1.00
   3   5  -8    8.30    0.86
  -3  -5   8    9.53    1.00
   3  -5  -8    9.15    1.03
   3  -5  -8   11.46    1.05
  -3   5   7   47.26    1.72
   3   5  -7   45.62    1.74
   3  -5  -7   47.44    1.80
  -3  -5   7   47.55    1.79
   3  -5  -7   39.74    1.73
  -3   5   6   24.73    1.17
   3   5  -6   25.18    1.23
  -3  -5   6   25.98    1.23
   3  -5  -6   26.06    1.27
   3  -5  -6   26.25    1.31
   3   5  -5    6.07    0.69
  -3   5   5    6.68    0.68
   3  -5  -5    5.75    0.79
  -3  -5   5    7.27    0.70
   3  -5  -5    5.93    0.66
   3   5  -4   48.16    1.63
  -3   5   4   45.04    1.50
   3  -5  -4   44.15    1.77
   3  -5  -4   46.02    1.52
  -3  -5   4   48.02    1.53
  -3   5   3   46.02    1.48
   3   5  -3   44.71    1.56
  -3   5   3   47.75    1.24
  -3  -5   3   44.02    1.41
   3  -5  -3   46.45    1.43
   3  -5  -3   49.30    1.87
   3   5  -2   20.11    0.96
   3   5  -2   20.90    0.61
  -3   5   2   21.18    0.90
  -3   5   2   21.58    0.80
  -3  -5   2   19.69    0.81
  -3  -5   2   20.25    0.99
   3  -5  -2   21.91    0.82
   3  -5  -2   20.14    1.18
  -3   5   1  172.59    3.69
   3   5  -1  178.56    4.00
   3   5  -1  171.61    3.37
  -3   5   1  170.36    3.72
  -3  -5   1  163.77    3.94
   3  -5  -1  172.26    3.50
  -3  -5   1  175.28    3.53
   3  -5  -1  176.07    4.14
  -3   5   0   26.78    1.03
   3   5   0   26.13    1.13
  -3   5   0   25.97    0.99
   3   5   0   25.25    0.88
  -3  -5   0   25.51    1.14
   3  -5   0   26.05    0.76
  -3  -5   0   24.67    0.79
   3  -5   0   26.84    1.19
  -3   5  -1   12.16    0.69
  -3   5  -1   11.35    0.72
   3   5   1   14.51    0.85
   3   5   1   12.82    0.67
   3  -5   1   13.81    0.85
  -3  -5  -1   12.36    0.82
  -3  -5  -1   11.97    0.48
   3   5   2   96.83    2.71
   3   5   2   97.96    2.45
  -3   5  -2  101.89    2.69
   3  -5   2  102.86    2.69
  -3  -5  -2   99.88    2.76
  -3   5  -3    1.49    0.38
   3   5   3    1.53    0.41
   3   5   3    2.16    0.45
   3  -5   3    1.75    0.45
  -3  -5  -3    2.11    0.50
  -3   5  -4    6.94    0.79
   3   5   4   10.25    0.88
   3   5   4    9.42    0.99
   3  -5   4    7.67    0.78
  -3  -5  -4    8.94    0.91
   3   5   5  107.21    2.94
   3   5   5  111.72    3.37
  -3   5  -5  106.07    3.14
  -3  -5  -5  109.80    3.21
   3  -5   5  106.27    2.99
  -3   5  -6    4.80    0.77
   3   5   6    5.73    0.79
   3  -5   6    3.94    0.64
  -3  -5  -6    7.41    1.00
   3   5   7   11.47    1.07
  -3   5  -7   12.64    1.25
  -3  -5  -7   14.24    1.40
   3  -5   7   12.00    1.16
  -3   5  -8   20.57    1.45
   3   5   8   20.12    1.37
   3  -5   8   22.32    1.38
  -3  -5  -8   18.83    1.62
  -3   5  -9   -0.63    0.37
   3   5   9   -0.20    0.52
  -3  -5  -9    0.11    0.69
   3  -5   9    0.56    0.47
   3   5  10   12.05    1.39
  -3   5 -10   12.54    1.40
   3  -5  10   12.65    1.31
  -3  -5 -10   14.26    1.66
  -3   6  11    0.04    0.50
   3  -6 -11   -0.26    0.44
  -3  -6  11    0.35    0.56
  -3   6  10    1.26    0.61
   3   6 -10    1.35    0.53
  -3  -6  10    0.73    0.49
   3  -6 -10    0.84    0.58
  -3   6   9   -0.34    0.38
   3   6  -9    0.02    0.41
  -3  -6   9   -0.06    0.44
   3  -6  -9   -0.03    0.44
  -3   6   8   47.47    1.92
   3   6  -8   45.14    1.93
  -3  -6   8   47.48    1.97
   3  -6  -8   49.91    1.92
   3  -6  -8   50.00    2.09
   3   6  -7    0.88    0.41
  -3   6   7    0.58    0.39
  -3  -6   7    0.75    0.48
   3  -6  -7    0.60    0.40
   3  -6  -7    1.23    0.51
  -3   6   6   38.30    1.57
   3   6  -6   40.14    1.66
  -3  -6   6   40.52    1.65
   3  -6  -6   40.97    1.65
   3  -6  -6   44.13    1.77
   3   6  -5   22.24    1.18
  -3   6   5   21.48    1.08
   3  -6  -5   24.42    1.34
   3  -6  -5   22.33    1.14
  -3  -6   5   21.90    1.12
   3   6  -4    3.95    0.58
  -3   6   4    5.05    0.62
  -3  -6   4    4.14    0.58
   3  -6  -4    4.16    0.56
   3  -6  -4    3.55    0.63
  -3   6   3    2.44    0.34
  -3   6   3    3.17    0.50
   3   6  -3    2.99    0.53
  -3  -6   3    2.75    0.43
   3  -6  -3    2.92    0.63
   3  -6  -3    1.96    0.38
  -3  -6   3    2.13    0.45
  -3   6   2   98.44    2.50
   3   6  -2   98.39    2.71
  -3   6   2   97.07    2.40
  -3  -6   2   99.69    2.42
   3  -6  -2  101.28    3.02
   3  -6  -2  101.33    2.42
  -3  -6   2  100.89    2.76
  -3   6   1    0.16    0.22
  -3   6   1   -0.04    0.18
   3   6  -1    0.15    0.24
   3   6  -1    0.02    0.16
  -3  -6   1   -0.03    0.24
   3  -6  -1   -0.02    0.30
   3  -6  -1    0.12    0.17
  -3  -6   1   -0.07    0.15
  -3   6   0  124.03    2.85
   3   6   0  117.41    3.10
   3   6   0  121.24    2.66
  -3   6   0  118.03    2.95
  -3  -6   0  116.82    3.12
   3  -6   0  121.00    3.22
   3  -6   0  119.41    2.61
  -3  -6   0  120.42    2.63
   3   6   1    2.13    0.45
  -3   6  -1    1.92    0.38
   3   6   1    2.50    0.39
  -3   6  -1    2.37    0.45
   3  -6   1    1.85    0.46
  -3  -6  -1    1.44    0.40
  -3   6  -2    6.55    0.64
  -3   6  -2    5.59    0.69
   3   6   2    5.87    0.62
   3   6   2    5.69    0.70
   3  -6   2    6.06    0.74
  -3  -6  -2    5.23    0.68
   3   6   3    3.96    0.56
   3   6   3    4.32    0.63
  -3   6  -3    5.52    0.72
   3  -6   3    4.74    0.70
  -3  -6  -3    6.33    0.82
   3   6   4  158.99    4.21
  -3   6  -4  161.86    4.14
   3   6   4  155.55    3.81
  -3  -6  -4  161.96    4.21
   3  -6   4  163.38    4.04
  -3   6  -5   13.55    1.21
   3   6   5   12.39    1.04
   3   6   5   11.31    1.17
   3  -6   5   12.36    1.12
  -3  -6  -5   10.91    1.11
   3   6   6   34.12    1.61
  -3   6  -6   32.66    1.70
   3   6   6   35.33    1.80
  -3  -6  -6   34.18    1.78
   3  -6   6   32.95    1.63
  -3   6  -7    3.40    0.74
   3   6   7    2.63    0.64
  -3  -6  -7    2.22    0.73
   3  -6   7    1.98    0.60
  -3   6  -8    8.28    1.06
   3   6   8    5.53    0.85
  -3  -6  -8    7.74    1.18
   3  -6   8    7.73    1.06
  -3   6  -9   -0.17    0.49
   3   6   9    0.09    0.59
  -3  -6  -9   -0.49    0.58
   3  -6   9    0.46    0.50
   3   6  10   17.30    1.67
  -3   6 -10   17.71    1.69
  -3  -6 -10   16.99    1.77
   3  -6  10   18.14    1.61
  -3   7  11   16.88    1.60
   3  -7 -11   14.00    1.59
  -3  -7  11   15.24    1.56
  -3   7  10    1.12    0.64
   3   7 -10    0.26    0.52
   3  -7 -10    0.57    0.57
  -3  -7  10    2.56    0.80
  -3   7   9    6.11    0.89
   3   7  -9    8.05    1.04
  -3  -7   9    7.38    1.03
   3  -7  -9    6.37    1.02
   3   7  -8    0.27    0.45
  -3   7   8    0.39    0.47
   3  -7  -8   -0.10    0.40
  -3  -7   8    0.64    0.50
   3   7  -7   28.25    1.53
  -3   7   7   24.25    1.35
  -3  -7   7   26.03    1.44
   3  -7  -7   23.32    1.40
   3  -7  -7   22.39    1.37
  -3   7   6   14.18    1.13
   3   7  -6   15.87    1.31
  -3  -7   6   13.55    1.16
   3  -7  -6   13.36    1.22
   3  -7  -6   11.75    1.07
  -3   7   5   33.89    1.46
   3   7  -5   32.22    1.54
   3  -7  -5   34.20    1.66
  -3  -7   5   35.46    1.49
   3  -7  -5   33.22    1.46
   3   7  -4   25.70    1.33
  -3   7   4   25.66    1.19
   3  -7  -4   25.53    1.45
  -3  -7   4   25.34    1.31
  -3  -7   4   25.01    1.21
   3  -7  -4   26.26    1.22
  -3   7   3    2.29    0.46
   3   7  -3    1.81    0.44
   3  -7  -3    1.28    0.54
  -3  -7   3    1.70    0.45
   3  -7  -3    2.65    0.46
  -3  -7   3    1.79    0.42
  -3   7   2    0.71    0.29
  -3   7   2    0.80    0.33
   3   7  -2    0.51    0.34
  -3  -7   2    1.04    0.33
   3  -7  -2    0.76    0.31
   3  -7  -2    0.77    0.44
  -3  -7   2    0.41    0.31
   3   7  -1   45.28    1.74
  -3   7   1   46.30    1.54
  -3   7   1   47.25    1.57
  -3  -7   1   47.80    1.46
   3  -7  -1   46.23    1.91
  -3  -7   1   44.13    1.75
   3  -7  -1   44.14    1.50
   3   7   0    1.94    0.36
  -3   7   0    2.25    0.42
  -3   7   0    2.16    0.43
   3   7   0    2.14    0.49
  -3  -7   0    2.45    0.54
   3  -7   0    2.70    0.60
   3   7   1    7.72    0.66
  -3   7  -1    7.56    0.77
   3   7   1    8.05    0.84
  -3   7  -1    9.73    0.79
   3  -7   1    6.68    0.84
  -3  -7  -1    8.50    0.92
   3   7   2   19.13    0.98
  -3   7  -2   18.35    0.93
   3   7   2   19.37    1.14
  -3   7  -2   17.29    1.08
   3  -7   2   19.04    1.15
  -3  -7  -2   19.56    1.18
   3   7   3    1.34    0.41
   3   7   3    1.13    0.44
  -3   7  -3    0.55    0.32
  -3   7  -3    1.43    0.45
   3  -7   3    0.60    0.44
  -3  -7  -3    0.62    0.37
  -3   7  -4   18.65    1.25
   3   7   4   21.08    1.16
   3   7   4   19.76    1.28
   3  -7   4   20.21    1.24
  -3  -7  -4   18.63    1.29
   3   7   5   49.52    1.90
   3   7   5   47.30    2.08
  -3   7  -5   45.88    2.02
   3  -7   5   45.44    1.93
  -3  -7  -5   48.38    2.10
   3   7   6    5.62    0.83
  -3   7  -6    5.31    0.88
   3  -7   6    5.68    0.89
  -3  -7  -6    5.79    0.95
  -3   7  -7    1.17    0.51
   3   7   7    0.60    0.43
  -3  -7  -7    0.42    0.55
   3  -7   7   -0.39    0.39
  -3   7  -8    1.53    0.62
   3   7   8    2.15    0.62
   3  -7   8    2.75    0.78
  -3  -7  -8    2.81    0.86
  -3   7  -9    5.95    1.06
   3   7   9    6.07    1.01
   3  -7   9    4.25    0.85
  -3  -7  -9    6.43    1.16
  -3   8  10    1.21    0.61
   3   8 -10    0.73    0.58
   3  -8 -10    0.84    0.59
  -3  -8  10    1.20    0.67
   3   8  -9   12.44    1.33
  -3   8   9   11.55    1.21
  -3  -8   9   13.31    1.39
   3  -8  -9   12.18    1.31
   3   8  -8   13.79    1.33
  -3   8   8   14.15    1.27
  -3  -8   8   14.35    1.42
   3  -8  -8   11.99    1.32
  -3   8   7    1.60    0.55
   3   8  -7    1.44    0.57
   3  -8  -7    0.44    0.55
  -3  -8   7    1.50    0.62
   3   8  -6   10.59    1.13
  -3   8   6    7.93    0.90
   3  -8  -6    7.99    0.92
  -3  -8   6   12.11    1.14
   3  -8  -6   10.19    1.11
  -3   8   5    3.36    0.64
   3   8  -5    2.61    0.61
  -3  -8   5    3.45    0.62
  -3  -8   5    2.73    0.62
   3  -8  -5    2.55    0.63
   3  -8  -5    2.39    0.54
  -3   8   4    1.21    0.41
   3   8  -4    1.53    0.54
   3  -8  -4    1.53    0.45
   3  -8  -4    1.34    0.57
  -3  -8   4    1.38    0.45
  -3  -8   4    1.48    0.51
  -3   8   3   74.15    2.27
   3   8  -3   75.22    2.51
   3  -8  -3   77.14    2.26
  -3  -8   3   73.81    2.27
  -3  -8   3   77.93    2.54
   3  -8  -3   72.17    2.74
   3   8  -2   73.56    2.45
  -3   8   2   72.88    2.18
  -3   8   2   74.44    2.17
  -3  -8   2   71.95    2.43
   3  -8  -2   75.64    2.75
  -3  -8   2   72.03    2.14
   3   8  -1    3.13    0.61
  -3   8   1    2.83    0.51
  -3   8   1    2.83    0.50
  -3  -8   1    2.78    0.55
   3  -8  -1    2.49    0.67
  -3   8   0   41.65    1.63
   3   8   0   42.13    1.75
  -3   8   0   39.65    1.46
  -3  -8   0   41.39    1.78
   3  -8   0   42.61    1.90
   3   8   1   13.02    0.81
  -3   8  -1   12.08    1.01
  -3   8  -1   13.07    0.82
   3   8   1   11.81    1.06
  -3  -8  -1   12.98    1.18
   3  -8   1   12.03    1.18
   3   8   2   -0.42    0.30
  -3   8  -2   -0.20    0.27
  -3   8  -2    0.25    0.36
   3   8   2   -0.01    0.27
   3  -8   2   -0.09    0.40
  -3  -8  -2   -0.24    0.30
   3   8   3   21.07    1.14
   3   8   3   22.60    1.36
  -3   8  -3   19.41    1.28
  -3  -8  -3   20.10    1.34
   3  -8   3   19.73    1.29
   3   8   4   16.00    1.31
  -3   8  -4   18.82    1.32
   3   8   4   17.78    1.13
   3  -8   4   16.26    1.41
  -3  -8  -4   19.08    1.31
   3   8   5   -0.39    0.38
  -3   8  -5   -0.18    0.43
   3  -8   5    0.02    0.45
  -3  -8  -5    0.02    0.47
  -3   8  -6   33.88    1.87
   3   8   6   32.06    1.64
  -3  -8  -6   33.58    1.89
   3  -8   6   31.97    1.79
  -3   8  -7    3.44    0.81
   3   8   7    3.84    0.78
  -3  -8  -7    3.14    0.88
   3  -8   7    5.31    0.94
  -3   8  -8   10.08    1.30
   3   8   8    7.48    1.08
  -3  -8  -8   12.62    1.52
   3  -8   8    9.59    1.24
   3   9  -9    0.17    0.52
  -3   9   9    0.00    0.40
   3  -9  -9    0.07    0.47
  -3  -9   9    0.12    0.50
   3   9  -8    0.11    0.49
  -3   9   8   -0.45    0.28
  -3  -9   8   -0.58    0.52
   3  -9  -8    1.23    0.58
   3   9  -7    0.97    0.53
  -3   9   7    1.06    0.49
   3  -9  -7    0.58    0.53
  -3  -9   7    1.45    0.59
  -3  -9   7    0.28    0.49
   3   9  -6    6.86    1.02
  -3   9   6    4.35    0.76
   3  -9  -6    4.74    0.81
  -3  -9   6    4.99    0.85
  -3  -9   6    2.65    0.66
   3   9  -5    0.67    0.51
  -3   9   5    1.14    0.48
  -3  -9   5    0.51    0.44
   3  -9  -5    1.00    0.47
  -3  -9   5    0.47    0.41
   3  -9  -5    0.73    0.53
   3   9  -4   41.41    1.91
  -3   9   4   38.02    1.66
  -3  -9   4   40.27    1.72
   3  -9  -4   39.14    1.66
   3  -9  -4   41.48    2.05
  -3  -9   4   42.06    1.89
  -3   9   3    0.03    0.33
   3   9  -3    0.48    0.45
  -3  -9   3   -0.31    0.30
  -3  -9   3    0.09    0.42
   3  -9  -3   -0.44    0.50
   3   9  -2    2.62    0.59
  -3   9   2    1.05    0.42
  -3  -9   2    2.35    0.51
   3  -9  -2    2.35    0.72
  -3  -9   2    1.48    0.52
   3   9  -1    4.44    0.76
  -3   9   1    4.03    0.62
  -3   9   1    2.95    0.54
  -3  -9   1    3.31    0.65
   3  -9  -1    3.84    0.84
  -3   9   0    3.14    0.61
  -3   9   0    2.36    0.47
   3   9   0    1.86    0.58
   3  -9   0    1.19    0.62
  -3  -9   0    2.02    0.55
  -3   9  -1    0.37    0.40
  -3   9  -1    0.30    0.32
   3   9   1    0.08    0.40
  -3  -9  -1    0.65    0.47
   3  -9   1   -0.22    0.39
   3   9   2   86.04    2.48
   3   9   2   81.74    2.84
  -3   9  -2   87.12    2.85
   3  -9   2   84.88    3.00
  -3  -9  -2   88.71    2.97
  -3   9  -3   -0.06    0.40
   3   9   3    0.54    0.47
   3   9   3    0.41    0.41
   3  -9   3    0.85    0.60
  -3  -9  -3    0.02    0.40
  -3   9  -4    2.94    0.70
   3   9   4    3.68    0.73
   3   9   4    3.00    0.62
   3  -9   4    4.22    0.83
  -3  -9  -4    3.69    0.82
   3   9   5    2.31    0.63
  -3   9  -5    2.01    0.74
   3  -9   5    2.43    0.78
  -3  -9  -5    1.72    0.70
  -3   9  -6    9.11    1.28
   3   9   6    6.25    0.90
  -3  -9  -6    7.31    1.11
   3  -9   6    6.42    1.00
  -3   9  -7    0.40    0.45
   3   9   7   -0.48    0.45
   3  -9   7   -0.26    0.47
  -3  -9  -7   -0.42    0.63
  -3  10   8    0.09    0.40
   3  10  -8    0.26    0.59
  -3 -10   8    0.20    0.59
   3 -10  -8   -0.16    0.43
  -3  10   7    0.12    0.38
   3  10  -7   -0.06    0.43
  -3 -10   7    0.06    0.54
   3 -10  -7   -0.56    0.38
   3  10  -6    2.02    0.63
  -3  10   6    1.21    0.56
   3 -10  -6    2.42    0.70
  -3 -10   6    1.81    0.63
  -3 -10   6    1.69    0.64
   3  10  -5    7.55    1.03
  -3  10   5    8.44    0.98
  -3 -10   5    7.67    0.97
  -3 -10   5    8.63    1.14
   3  10  -4    1.64    0.63
  -3  10   4    1.21    0.49
   3 -10  -4    0.13    0.54
  -3 -10   4    1.16    0.60
  -3 -10   4    0.93    0.49
   3  10  -3   40.55    1.97
  -3  10   3   41.00    1.73
  -3 -10   3   37.36    1.90
   3 -10  -3   42.41    2.20
  -3 -10   3   38.12    1.91
   3  10  -2   17.00    1.48
  -3  10   2   16.44    1.06
   3 -10  -2   14.08    1.50
  -3 -10   2   11.72    1.21
   3  10  -1    4.73    0.82
  -3  10   1    7.04    0.81
  -3  10   1    6.05    0.79
  -3 -10   1    5.65    0.92
   3 -10  -1    8.29    1.21
  -3  10   0    3.19    0.66
   3  10   0    2.50    0.68
  -3 -10   0    2.36    0.66
   3 -10   0    3.83    0.86
   3  10   1   15.83    1.43
  -3  10  -1   12.45    1.20
  -3 -10  -1   13.31    1.32
   3 -10   1   10.19    1.24
  -3  10  -2   -0.06    0.47
   3  10   2    0.13    0.45
  -3 -10  -2   -0.02    0.44
   3 -10   2    0.06    0.59
   3  10   3   19.68    1.63
  -3  10  -3   17.16    1.50
  -3 -10  -3   17.98    1.63
   3 -10   3   20.12    1.76
  -3  10  -4    1.44    0.66
   3  10   4    0.94    0.48
   3 -10   4    1.13    0.70
  -3 -10  -4    2.28    0.76
  -3  10  -5    0.94    0.67
   3  10   5    0.08    0.46
   3 -10   5    1.01    0.68
  -3 -10  -5    1.33    0.61
  -3  10  -6    2.31    0.82
   3  10   6    2.18    0.63
  -3 -10  -6    1.08    0.56
   3 -10   6    2.08    0.78
  -3  11   7    4.41    0.88
   3  11  -7    5.76    1.08
  -3 -11   7    5.76    1.03
  -3  11   6   10.98    1.17
   3  11  -6   13.24    1.46
  -3 -11   6    9.33    1.14
  -3  11   5    3.40    0.68
   3  11  -5    3.57    0.90
  -3 -11   5    3.99    0.81
   3  11  -4    9.23    1.24
  -3  11   4    9.37    1.06
  -3 -11   4    7.24    1.06
   3  11  -3    0.20    0.53
  -3  11   3    0.14    0.39
  -3 -11   3   -0.38    0.48
   3 -11  -3   -0.49    0.54
   3  11  -2    6.22    0.98
  -3  11   2    8.22    0.93
  -3 -11   2    9.65    1.22
   3 -11  -2   10.32    1.43
   3  11  -1    5.02    0.96
   3 -11  -1    4.77    1.06
  -3 -11   1    6.20    1.04
  -3  11   0   -0.12    0.42
   3  11   0   -0.09    0.53
   3 -11   0   -0.46    0.53
  -3 -11   0    0.46    0.52
  -3  11  -1    0.14    0.49
   3  11   1    1.40    0.66
  -3 -11  -1   -0.38    0.43
   3 -11   1    0.65    0.77
  -3  11  -2    9.22    1.16
   3  11   2   10.41    1.24
   3 -11   2    8.72    1.25
  -3 -11  -2    9.10    1.17
  -3  11  -3   -0.01    0.53
  -3 -11  -3    0.06    0.44
   3 -11   3    0.39    0.62
  -3  11  -4   11.55    1.40
  -3 -11  -4   10.63    1.34
   3 -11   4    9.65    1.41
   3  11   5    6.97    0.98
  -3  11  -5    7.42    1.20
   3 -11   5    8.96    1.32
  -3 -11  -5    6.45    1.15
  -3  12   4    3.56    0.73
   3  12  -4    2.88    0.84
   3  12  -3    0.66    0.68
  -3 -12   3    0.21    0.47
   3  12  -2    7.96    1.22
  -3 -12   2    6.23    0.99
   3 -12  -2    8.26    1.36
   3  12  -1    0.61    0.60
  -3 -12   1   -0.85    0.40
   3 -12  -1    0.19    0.70
   3  12   0   15.37    1.57
  -3 -12   0   17.15    1.63
   3 -12   0   14.65    1.72
   3  12   1    3.99    0.90
  -3  12  -1    2.80    0.80
  -3 -12  -1    3.62    0.83
   3 -12   1    2.94    0.90
   3  12   2   -0.15    0.61
  -3  12  -2    0.13    0.60
  -3 -12  -2   -0.25    0.47
   3 -12   2    0.95    0.72
  -3  12  -3   -0.45    0.55
  -3 -12  -3    0.82    0.61
   3 -12   3   -0.27    0.59
   4   0 -13    0.26    0.72
  -4   0  13   -0.32    0.47
   4   0 -12    0.15    0.69
  -4   0  12   -0.34    0.39
   4   0 -11   -0.23    0.47
  -4   0  11    0.46    0.47
  -4   0  10   81.32    2.66
   4   0 -10   83.96    2.93
   4   0  -9   -0.36    0.34
  -4   0   9   -0.03    0.31
   4   0  -8    8.32    0.92
  -4   0   8   10.75    0.96
  -4   0   8    9.95    0.66
  -4   0   7   -0.29    0.18
  -4   0   7   -0.28    0.27
   4   0  -7    0.08    0.34
  -4   0   7    0.24    0.31
   4   0  -6    0.03    0.13
  -4   0   6    0.21    0.27
   4   0  -6    0.21    0.26
  -4   0   6    0.23    0.26
  -4   0   6    0.26    0.18
   4   0  -5   -0.08    0.11
  -4   0   5   -0.23    0.13
   4   0  -5   -0.02    0.20
   4   0  -4  222.02    4.42
   4   0  -4  229.06    4.78
  -4   0   4  221.94    4.33
  -4   0   3   -0.08    0.10
   4   0  -3    0.09    0.16
   4   0  -3    0.12    0.13
   4   0  -2  137.84    3.02
   4   0  -2  131.43    3.02
   4   0  -1    0.13    0.16
   4   0  -1   -0.14    0.14
   4   0   0    1.02    0.25
  -4   0   0    0.84    0.18
  -4   0  -1   -0.22    0.17
   4   0   1   -0.03    0.16
  -4   0  -1   -0.05    0.11
  -4   0  -2  348.29    6.60
   4   0   2  332.45    6.61
  -4   0  -2  333.79    7.20
   4   0   2  344.39    6.47
  -4   0  -3   -0.05    0.17
  -4   0  -3   -0.24    0.26
   4   0   3    0.24    0.25
   4   0   3   -0.09    0.14
  -4   0  -4   96.97    2.50
   4   0   4   98.17    2.58
   4   0   4   98.51    2.24
  -4   0  -4   96.75    2.93
   4   0   5    0.22    0.34
  -4   0  -5   -0.08    0.28
   4   0   5    0.18    0.18
  -4   0  -5   -0.13    0.31
  -4   0  -6    0.26    0.32
   4   0   6    0.14    0.41
  -4   0  -6    0.26    0.39
  -4   0  -7   -0.15    0.41
   4   0   7    0.42    0.43
   4   0   8   69.58    2.46
  -4   0  -8   66.12    2.67
   4   0   9    0.26    0.57
  -4   0  -9   -0.39    0.43
   4   0  10   29.06    1.72
  -4   1  13    1.08    0.58
  -4  -1  13    0.72    0.52
   4  -1 -13    1.27    0.83
  -4   1  12    6.08    0.94
  -4  -1  12    8.80    1.11
   4  -1 -12    9.08    1.33
  -4   1  11    8.23    0.98
  -4  -1  11    7.07    0.98
   4  -1 -11    7.92    1.15
  -4   1  10    0.99    0.42
  -4   1  10    1.45    0.50
   4  -1 -10    1.02    0.57
  -4  -1  10    1.61    0.50
  -4   1   9   39.12    1.66
  -4   1   9   41.64    1.49
  -4   1   9   38.91    1.70
   4  -1  -9   44.61    1.92
  -4  -1   9   40.92    1.69
  -4   1   8    0.36    0.29
  -4   1   8    0.33    0.31
  -4   1   8   -0.12    0.27
   4  -1  -8   -0.24    0.32
  -4  -1   8    0.34    0.31
  -4   1   7   17.11    0.99
  -4   1   7   16.19    0.98
  -4   1   7   18.16    0.86
   4   1  -7   18.24    0.75
   4  -1  -7   17.93    1.04
  -4  -1   7   17.76    0.73
  -4  -1   7   16.93    0.98
   4   1  -6   47.76    1.34
  -4   1   6   50.96    1.46
  -4  -1   6   47.30    1.60
   4  -1  -6   49.58    1.71
  -4  -1   6   48.55    1.28
  -4  -1   6   48.97    1.67
  -4   1   5   91.18    2.16
   4   1  -5   90.75    2.13
  -4  -1   5   92.67    2.37
   4  -1  -5   94.45    2.51
   4  -1  -5   90.29    1.89
   4  -1  -5   91.38    2.40
  -4  -1   5   93.38    2.44
  -4  -1   5   88.26    1.96
   4   1  -4   12.79    0.59
  -4   1   4   13.55    0.63
   4  -1  -4   13.74    0.71
  -4  -1   4   13.20    0.72
   4  -1  -4   13.94    0.51
   4  -1  -4   14.75    0.83
  -4  -1   4   13.46    0.53
  -4  -1   4   14.22    0.73
  -4   1   3  200.56    3.93
   4   1  -3  200.55    4.10
   4   1  -3  194.91    4.06
   4  -1  -3  194.32    3.96
   4  -1  -3  194.53    4.03
   4  -1  -3  195.23    4.33
  -4   1   2   78.00    1.88
   4   1  -2   78.28    1.94
   4   1  -2   77.85    1.88
   4  -1  -2   72.70    2.11
   4   1  -1    9.09    0.58
   4   1  -1    9.28    0.47
  -4   1   1    8.71    0.54
   4  -1  -1    9.99    0.67
  -4   1   0   72.81    1.97
   4   1   0   71.13    1.68
   4   1   0   72.79    2.07
  -4   1   0   70.69    1.54
   4  -1   0   73.31    2.01
  -4  -1   0   73.31    1.78
   4   1   1  156.60    3.34
   4   1   1  158.30    3.19
   4   1   1  157.22    3.79
  -4   1  -1  153.51    3.63
  -4   1  -1  156.01    3.08
   4  -1   1  158.10    3.39
  -4  -1  -1  150.42    3.31
   4   1   2    2.69    0.31
  -4   1  -2    2.29    0.43
   4   1   2    1.98    0.38
  -4   1  -2    2.36    0.27
   4  -1   2    2.40    0.33
  -4  -1  -2    2.02    0.33
  -4  -1  -2    2.18    0.45
  -4   1  -3  102.35    2.86
   4   1   3  100.01    2.15
  -4   1  -3  104.32    2.32
   4   1   3  101.93    2.55
  -4  -1  -3   98.41    2.55
  -4  -1  -3  101.54    2.97
   4  -1   3  101.68    2.38
   4   1   4    0.78    0.34
  -4   1  -4    0.76    0.25
  -4   1  -4    0.85    0.38
  -4  -1  -4   -0.06    0.26
   4  -1   4    0.57    0.29
   4  -1   4    0.39    0.22
  -4  -1  -4    0.79    0.38
   4   1   5   49.39    1.74
  -4   1  -5   47.90    1.55
  -4   1  -5   43.96    1.90
  -4  -1  -5   48.00    2.01
   4  -1   5   50.83    1.53
   4  -1   5   45.49    1.68
  -4  -1  -5   49.35    1.77
  -4   1  -6   33.99    1.70
   4   1   6   37.89    1.58
  -4  -1  -6   33.65    1.75
   4  -1   6   33.80    1.51
  -4  -1  -6   34.62    1.60
   4  -1   6   37.55    1.32
  -4   1  -7   38.21    1.90
   4   1   7   34.28    1.63
  -4  -1  -7   35.98    1.72
  -4  -1  -7   37.78    1.92
   4  -1   7   34.58    1.59
   4   1   8   10.46    1.09
  -4   1  -8   12.55    1.32
  -4  -1  -8   12.25    1.29
   4  -1   8   14.22    1.31
  -4  -1  -8   12.68    1.39
  -4   1  -9   48.45    2.37
   4   1   9   53.22    2.27
  -4  -1  -9   47.01    2.30
   4  -1   9   50.68    2.18
  -4   1 -10    9.16    1.26
   4   1  10    8.25    1.18
   4  -1  10    9.00    1.15
  -4  -2  13   13.53    1.40
   4  -2 -13    9.95    1.40
  -4   2  12    0.58    0.52
  -4  -2  12    0.61    0.53
   4  -2 -12    0.48    0.64
  -4   2  11   11.52    1.06
  -4   2  11    8.69    0.98
  -4  -2  11    8.99    1.02
   4  -2 -11   10.57    1.29
  -4   2  10   17.80    1.39
  -4   2  10   18.02    1.23
  -4   2  10   17.27    1.08
   4  -2 -10   15.78    1.39
  -4  -2  10   16.00    1.33
  -4   2   9    2.90    0.59
  -4   2   9    4.96    0.66
  -4   2   9    5.00    0.70
  -4  -2   9    4.40    0.74
   4  -2  -9    2.81    0.69
  -4   2   8   35.65    1.36
  -4   2   8   31.61    1.43
  -4   2   8   33.41    1.49
   4  -2  -8   32.25    1.51
  -4  -2   8   34.28    1.47
  -4   2   7  135.96    3.15
   4   2  -7  132.87    3.08
  -4  -2   7  127.42    3.31
   4  -2  -7  133.21    3.45
   4  -2  -7  133.00    3.44
  -4   2   6    4.83    0.52
   4   2  -6    4.42    0.46
   4  -2  -6    4.52    0.62
   4  -2  -6    5.54    0.68
  -4  -2   6    4.90    0.33
  -4  -2   6    5.05    0.62
   4   2  -5   47.83    1.40
  -4   2   5   45.71    1.41
  -4  -2   5   44.73    1.10
   4  -2  -5   52.45    1.75
  -4  -2   5   46.82    1.52
   4  -2  -5   48.56    1.56
   4   2  -4   31.69    1.06
  -4   2   4   30.71    0.70
  -4   2   4   29.57    1.03
  -4  -2   4   30.16    1.09
  -4  -2   4   27.98    0.77
   4  -2  -4   30.07    1.08
   4  -2  -4   30.97    1.31
  -4   2   3    0.90    0.15
   4   2  -3    0.59    0.22
  -4   2   3    1.03    0.24
   4  -2  -3    0.54    0.20
  -4  -2   3    0.96    0.26
   4  -2  -3    0.53    0.31
  -4  -2   3    0.74    0.23
  -4   2   2  113.12    2.45
   4   2  -2  113.59    2.65
  -4   2   2  113.57    2.52
   4  -2  -2  112.30    2.39
  -4  -2   2  110.85    2.50
   4  -2  -2  109.61    2.92
  -4  -2   2  110.84    2.42
  -4   2   1  130.19    2.91
   4   2  -1  135.54    3.08
  -4  -2   1  130.31    2.66
   4  -2  -1  133.26    3.28
  -4  -2   1  128.32    2.95
  -4  -2   1  132.03    2.74
   4   2   0   23.63    0.84
  -4   2   0   22.24    0.54
   4   2   0   22.62    1.00
  -4   2   0   21.48    0.90
  -4  -2   0   22.88    0.89
   4  -2   0   23.04    1.01
  -4   2  -1  195.34    4.27
   4   2   1  187.88    4.43
   4   2   1  198.80    3.53
   4   2   1  189.07    3.94
  -4  -2  -1  185.72    4.08
   4  -2   1  190.81    4.11
   4   2   2   43.71    1.38
  -4   2  -2   40.79    0.93
   4   2   2   42.69    1.69
  -4   2  -2   41.70    1.51
   4  -2   2   43.50    1.35
  -4  -2  -2   44.84    1.44
  -4   2  -3    0.27    0.27
  -4   2  -3    0.57    0.14
   4   2   3    0.09    0.23
   4  -2   3    0.20    0.24
  -4  -2  -3    0.23    0.25
  -4   2  -4   34.40    1.51
   4   2   4   35.02    1.36
   4  -2   4   34.69    1.24
  -4  -2  -4   29.27    1.53
  -4  -2  -4   33.92    1.41
   4   2   5   97.97    2.70
  -4   2  -5   95.31    2.96
  -4  -2  -5   97.59    2.85
  -4  -2  -5   95.13    3.13
   4  -2   5  102.13    2.58
   4   2   6   -0.09    0.38
  -4   2  -6    0.67    0.43
   4  -2   6    0.20    0.31
  -4  -2  -6    0.79    0.44
  -4  -2  -6    0.83    0.42
  -4   2  -7   27.34    1.63
   4   2   7   32.81    1.59
  -4  -2  -7   28.96    1.70
  -4  -2  -7   28.89    1.62
   4  -2   7   32.76    1.37
   4   2   8    4.41    0.83
  -4   2  -8    3.95    0.86
  -4  -2  -8    2.98    0.77
  -4  -2  -8    2.72    0.74
  -4   2  -9    0.04    0.51
   4   2   9   -0.59    0.57
  -4  -2  -9   -0.80    0.47
  -4   2 -10    7.89    1.18
   4   2  10    5.23    1.03
  -4   3  12   21.30    1.41
  -4   3  12   25.13    1.48
   4  -3 -12   23.28    2.00
  -4  -3  12   22.97    1.55
  -4   3  11    0.58    0.44
  -4   3  11    0.18    0.43
   4  -3 -11    0.44    0.57
  -4  -3  11   -0.02    0.46
  -4   3  10    5.65    0.83
  -4   3  10    5.79    0.86
  -4   3  10    6.51    0.81
  -4  -3  10    5.29    0.87
   4  -3 -10    3.77    0.82
  -4   3   9    0.30    0.35
  -4   3   9    0.03    0.37
  -4   3   9    0.12    0.36
   4  -3  -9    0.03    0.38
  -4  -3   9    0.23    0.34
   4   3  -8   25.96    1.16
  -4   3   8   24.21    1.19
   4  -3  -8   26.22    1.39
  -4  -3   8   26.60    1.35
   4  -3  -8   25.83    1.36
  -4   3   7    3.17    0.50
   4   3  -7    3.10    0.47
  -4  -3   7    2.42    0.51
   4  -3  -7    1.75    0.47
   4  -3  -7    2.51    0.49
   4   3  -6   66.17    1.95
  -4   3   6   68.22    1.98
   4  -3  -6   74.96    2.31
  -4  -3   6   70.60    2.10
   4  -3  -6   68.82    2.12
  -4   3   5    0.82    0.27
   4   3  -5    0.06    0.21
   4  -3  -5    0.10    0.26
  -4  -3   5    0.31    0.23
   4  -3  -5    0.18    0.25
  -4   3   4   16.02    0.43
   4   3  -4   16.98    0.82
  -4   3   4   16.48    0.78
   4  -3  -4   15.82    0.78
  -4  -3   4   15.73    0.44
  -4  -3   4   16.36    0.80
   4  -3  -4   15.85    1.01
   4   3  -3    0.13    0.18
  -4   3   3    0.27    0.20
  -4   3   3   -0.02    0.09
   4  -3  -3   -0.08    0.15
  -4  -3   3   -0.08    0.16
   4  -3  -3    0.77    0.33
  -4   3   2  123.18    2.62
  -4   3   2  123.32    2.76
   4   3  -2  121.62    2.91
  -4  -3   2  120.30    2.60
   4  -3  -2  120.10    3.23
   4  -3  -2  118.47    2.55
  -4   3   1    0.19    0.15
   4   3  -1    0.04    0.16
   4   3  -1   -0.18    0.18
   4  -3  -1    0.09    0.25
   4  -3  -1    0.00    0.10
  -4  -3   1   -0.05    0.12
  -4  -3   1    0.11    0.20
   4   3   0  102.71    2.69
   4   3   0  106.13    2.37
  -4   3   0  102.12    2.54
  -4  -3   0  107.09    2.63
   4  -3   0  107.61    2.74
  -4  -3   0  107.32    2.09
  -4   3  -1   22.18    0.99
   4   3   1   23.13    0.89
   4   3   1   19.78    1.03
   4  -3   1   22.88    1.02
  -4  -3  -1   21.76    0.98
  -4   3  -2   78.76    2.25
   4   3   2   79.17    2.43
   4   3   2   76.67    2.03
   4  -3   2   76.70    2.12
  -4  -3  -2   75.48    2.18
   4   3   3   -0.48    0.19
  -4   3  -3    0.19    0.29
   4   3   3    0.29    0.34
   4  -3   3    0.03    0.22
  -4  -3  -3    0.30    0.29
   4   3   4  128.68    3.22
  -4   3  -4  132.43    3.53
   4  -3   4  129.59    3.20
  -4  -3  -4  135.49    3.49
  -4   3  -5    6.04    0.83
   4   3   5    6.18    0.77
  -4  -3  -5    5.95    0.80
  -4  -3  -5    5.18    0.83
   4  -3   5    5.06    0.64
  -4   3  -6   68.57    2.49
   4   3   6   67.94    2.27
   4  -3   6   64.80    2.10
  -4  -3  -6   64.13    2.56
  -4  -3  -6   64.17    2.38
   4   3   7    4.51    0.78
  -4   3  -7    4.40    0.82
  -4  -3  -7    3.61    0.79
   4  -3   7    3.23    0.62
  -4  -3  -7    3.24    0.75
   4   3   8   37.49    1.86
  -4   3  -8   37.45    2.01
  -4  -3  -8   38.52    2.07
   4  -3   8   39.84    1.83
  -4  -3  -8   35.38    2.01
   4   3   9    0.75    0.61
  -4   3  -9    1.13    0.61
  -4  -3  -9    0.61    0.65
   4   3  10   19.18    1.65
  -4   3 -10   21.23    1.86
  -4  -3 -10   20.54    2.01
  -4   4  12    0.38    0.51
   4  -4 -12    0.58    0.54
  -4  -4  12   -0.80    0.43
  -4   4  11    6.06    0.87
  -4   4  11    5.46    0.85
  -4   4  11    6.04    0.91
  -4  -4  11    4.96    0.85
   4  -4 -11    3.87    0.80
  -4   4  10   18.31    1.20
  -4   4  10   17.19    1.18
  -4   4  10   19.71    1.28
  -4  -4  10   14.65    1.29
   4  -4 -10   16.41    1.46
   4   4  -9    6.22    0.77
  -4   4   9    5.87    0.76
   4  -4  -9    4.69    0.82
  -4  -4   9    5.86    0.81
   4   4  -8    0.72    0.37
  -4   4   8    0.77    0.37
   4  -4  -8    1.53    0.53
   4  -4  -8    0.14    0.43
  -4  -4   8    1.12    0.45
   4   4  -7   81.39    2.38
  -4   4   7   85.40    2.41
   4  -4  -7   85.44    2.65
  -4  -4   7   82.04    2.49
   4  -4  -7   77.19    2.49
  -4   4   6    0.48    0.28
   4   4  -6    0.07    0.26
   4  -4  -6    0.59    0.33
  -4  -4   6    0.16    0.27
   4  -4  -6    0.46    0.36
  -4   4   5   43.42    1.50
   4   4  -5   45.41    1.55
   4  -4  -5   44.11    1.79
  -4  -4   5   46.80    1.56
   4  -4  -5   46.92    1.56
   4   4  -4   60.71    1.84
  -4   4   4   60.64    1.78
  -4  -4   4   60.90    1.76
   4  -4  -4   62.05    1.76
   4  -4  -4   61.00    2.14
   4   4  -3    2.02    0.39
  -4   4   3    2.28    0.38
  -4   4   3    2.41    0.27
   4  -4  -3    3.28    0.62
  -4  -4   3    2.36    0.36
   4  -4  -3    2.25    0.33
  -4   4   2   10.99    0.67
  -4   4   2   10.68    0.55
   4   4  -2   11.26    0.72
   4  -4  -2   10.37    0.51
   4  -4  -2   12.77    1.15
  -4  -4   2    9.94    0.53
  -4  -4   2   11.53    0.74
   4   4  -1  210.11    4.68
  -4   4   1  208.53    4.42
   4   4  -1  208.12    4.11
  -4   4   1  209.21    4.39
  -4  -4   1  209.80    4.64
   4  -4  -1  215.88    4.04
   4  -4  -1  213.93    4.91
  -4  -4   1  212.38    4.11
   4   4   0    5.54    0.61
   4   4   0    4.90    0.46
  -4   4   0    6.63    0.61
  -4  -4   0    6.46    0.67
   4  -4   0    5.87    0.66
  -4  -4   0    5.64    0.30
   4   4   1   85.31    2.48
   4   4   1   86.77    2.17
  -4   4  -1   85.77    2.36
  -4  -4  -1   89.51    2.46
   4  -4   1   92.14    2.47
   4   4   2   41.58    1.66
   4   4   2   42.75    1.41
  -4   4  -2   41.84    1.56
  -4  -4  -2   42.43    1.58
   4  -4   2   42.51    1.53
  -4   4  -3    1.78    0.46
   4   4   3    1.74    0.42
   4   4   3    2.14    0.51
   4  -4   3    2.50    0.49
  -4  -4  -3    0.89    0.38
  -4   4  -4    6.52    0.76
   4   4   4    6.65    0.71
   4   4   4    9.15    1.04
   4  -4   4    6.81    0.75
  -4  -4  -4    5.94    0.76
   4   4   5   67.83    2.22
  -4   4  -5   69.44    2.46
   4  -4   5   68.72    2.21
  -4  -4  -5   72.69    2.46
   4   4   6    1.48    0.53
  -4   4  -6    0.88    0.48
   4  -4   6    0.78    0.44
  -4  -4  -6    1.44    0.56
  -4  -4  -6    1.11    0.53
   4   4   7   52.55    2.10
  -4   4  -7   52.22    2.29
  -4  -4  -7   53.21    2.36
   4  -4   7   51.66    2.01
  -4  -4  -7   54.94    2.33
  -4   4  -8    7.46    1.13
   4   4   8    5.65    0.90
  -4  -4  -8    5.60    1.04
   4  -4   8    6.34    0.88
   4   4   9   -0.31    0.59
  -4   4  -9   -0.56    0.43
  -4  -4  -9   -0.33    0.54
  -4   4 -10    5.12    1.02
   4   4  10    5.09    1.06
  -4  -4 -10    3.09    1.02
  -4   5  12    7.95    1.08
   4  -5 -12    9.55    1.33
  -4  -5  12    8.64    1.16
  -4   5  11    4.76    0.87
   4  -5 -11    3.09    0.83
  -4  -5  11    3.56    0.80
  -4   5  10    0.56    0.49
  -4   5  10    1.14    0.51
  -4   5  10    1.03    0.56
   4  -5 -10    0.15    0.43
  -4  -5  10    0.26    0.46
  -4   5   9   17.98    1.19
   4   5  -9   14.69    1.18
  -4  -5   9   16.24    1.39
   4  -5  -9   13.67    1.35
   4  -5  -9   16.56    1.34
   4   5  -8    1.40    0.45
  -4   5   8    1.10    0.42
  -4  -5   8    0.97    0.46
   4  -5  -8    1.20    0.48
   4  -5  -8    1.91    0.55
   4   5  -7    0.43    0.36
  -4   5   7    0.54    0.38
  -4  -5   7   -0.01    0.37
   4  -5  -7    0.29    0.41
   4  -5  -7    0.49    0.38
  -4   5   6   86.95    2.51
   4   5  -6   90.84    2.61
  -4  -5   6   89.72    2.58
   4  -5  -6   87.78    2.80
   4  -5  -6   93.44    2.63
   4   5  -5   40.65    1.57
  -4   5   5   43.61    1.54
   4  -5  -5   41.18    1.53
   4  -5  -5   44.14    1.86
  -4  -5   5   40.87    1.52
  -4   5   4   13.28    0.81
   4   5  -4   14.08    0.88
  -4  -5   4   13.91    0.80
   4  -5  -4   15.66    0.83
   4  -5  -4   12.60    1.14
  -4   5   3   25.53    0.87
  -4   5   3   26.60    1.10
   4   5  -3   27.65    1.21
   4  -5  -3   28.09    1.47
   4  -5  -3   28.01    1.03
  -4  -5   3   25.82    1.01
  -4   5   2    7.36    0.50
   4   5  -2    6.63    0.67
   4   5  -2    7.38    0.41
  -4   5   2    7.15    0.68
  -4  -5   2    7.66    0.51
   4  -5  -2    7.47    0.48
   4  -5  -2    7.76    0.92
  -4  -5   2    6.74    0.73
  -4   5   1    5.36    0.53
   4   5  -1    5.21    0.64
  -4   5   1    5.40    0.58
   4   5  -1    4.58    0.42
   4  -5  -1    5.38    0.34
   4  -5  -1    5.83    0.80
  -4  -5   1    5.84    0.69
  -4  -5   1    5.66    0.44
  -4   5   0   42.58    1.44
   4   5   0   41.86    1.27
  -4   5   0   43.54    1.43
   4   5   0   41.18    1.57
   4  -5   0   42.16    1.65
  -4  -5   0   41.23    1.57
  -4  -5   0   41.23    1.07
  -4   5  -1   60.73    1.92
   4   5   1   60.61    1.73
   4   5   1   59.03    2.02
  -4  -5  -1   64.84    2.06
   4  -5   1   63.66    2.06
   4   5   2   21.55    1.00
   4   5   2   20.46    1.17
  -4   5  -2   20.88    1.10
  -4  -5  -2   22.39    1.19
   4  -5   2   22.31    1.16
   4   5   3  139.10    3.73
  -4   5  -3  132.18    3.52
   4  -5   3  133.84    3.45
  -4  -5  -3  124.91    3.50
  -4   5  -4    0.02    0.31
   4   5   4    0.83    0.42
   4   5   4    0.76    0.45
   4  -5   4    0.62    0.42
  -4  -5  -4    0.61    0.43
  -4   5  -5    1.33    0.48
   4   5   5    1.37    0.48
   4   5   5    2.09    0.62
   4  -5   5    2.16    0.54
  -4  -5  -5    2.02    0.62
  -4   5  -6   27.01    1.58
   4   5   6   24.56    1.37
  -4  -5  -6   27.88    1.63
   4  -5   6   24.41    1.39
  -4  -5  -6   23.76    1.47
  -4   5  -7   26.24    1.66
   4   5   7   27.49    1.55
   4  -5   7   26.51    1.50
  -4  -5  -7   26.03    1.68
  -4  -5  -7   26.29    1.85
  -4   5  -8    2.66    0.76
   4   5   8    1.41    0.59
   4  -5   8    2.29    0.65
  -4  -5  -8    2.15    0.76
  -4   5  -9   34.05    2.02
   4   5   9   33.54    1.94
   4  -5   9   29.08    1.70
  -4  -5  -9   29.21    2.01
  -4   6  11    0.10    0.55
   4  -6 -11    0.96    0.58
  -4  -6  11   -0.20    0.38
  -4   6  10   36.33    1.82
   4   6 -10   38.66    2.00
  -4  -6  10   36.52    1.94
   4  -6 -10   35.13    1.92
   4   6  -9   -0.05    0.41
  -4   6   9    0.48    0.48
   4  -6  -9    0.27    0.46
   4  -6  -9    0.59    0.48
  -4  -6   9    0.13    0.47
   4   6  -8   12.53    1.17
  -4   6   8   13.45    1.19
   4  -6  -8   12.88    1.24
   4  -6  -8   11.15    1.18
  -4  -6   8   10.44    1.07
  -4   6   7   -0.29    0.33
   4   6  -7   -0.02    0.37
   4  -6  -7   -0.27    0.33
   4  -6  -7   -0.45    0.38
  -4  -6   7    0.51    0.42
   4   6  -6   23.98    1.30
  -4   6   6   21.20    1.18
   4  -6  -6   26.39    1.49
   4  -6  -6   23.32    1.24
  -4  -6   6   22.05    1.20
  -4   6   5   21.47    1.11
   4   6  -5   21.78    1.19
  -4  -6   5   20.36    1.10
   4  -6  -5   21.52    1.36
   4  -6  -5   23.53    1.16
  -4   6   4  196.66    4.42
   4   6  -4  195.23    4.67
   4  -6  -4  195.11    4.97
   4  -6  -4  197.21    4.39
  -4  -6   4  201.15    4.42
   4   6  -3    0.40    0.33
  -4   6   3    0.14    0.24
  -4  -6   3    0.18    0.29
  -4  -6   3    0.26    0.26
   4  -6  -3    0.39    0.26
   4  -6  -3    0.08    0.37
  -4   6   2   26.43    1.04
  -4   6   2   28.70    1.20
   4   6  -2   26.65    1.29
  -4  -6   2   29.05    1.06
  -4  -6   2   28.15    1.34
   4  -6  -2   28.90    1.01
   4  -6  -2   30.08    1.57
   4   6  -1   11.17    0.59
  -4   6   1   10.76    0.71
   4   6  -1   10.07    0.90
  -4   6   1   10.24    0.81
  -4  -6   1   10.46    0.57
  -4  -6   1   10.13    0.95
   4  -6  -1   11.17    1.08
   4   6   0    5.33    0.70
  -4   6   0    6.20    0.67
   4   6   0    5.87    0.56
  -4   6   0    6.21    0.65
  -4  -6   0    5.22    0.70
   4  -6   0    3.73    0.64
   4   6   1    0.04    0.32
  -4   6  -1    0.04    0.28
   4   6   1    0.21    0.26
  -4   6  -1   -0.02    0.24
   4  -6   1    0.31    0.35
  -4  -6  -1    0.28    0.35
  -4   6  -2   74.55    2.40
   4   6   2   81.09    2.22
   4   6   2   76.17    2.51
   4  -6   2   81.22    2.53
  -4  -6  -2   79.97    2.55
  -4   6  -3    6.00    0.78
   4   6   3    7.98    0.77
   4   6   3    7.56    0.89
  -4  -6  -3    7.91    0.91
   4  -6   3    8.13    0.93
   4   6   4   32.55    1.70
  -4   6  -4   30.11    1.55
   4   6   4   29.98    1.40
   4  -6   4   30.74    1.54
  -4  -6  -4   30.92    1.62
   4   6   5   16.45    1.48
   4   6   5   19.37    1.22
  -4   6  -5   16.51    1.38
  -4  -6  -5   19.74    1.65
   4  -6   5   19.67    1.28
  -4   6  -6    7.37    1.06
   4   6   6    7.87    1.03
   4  -6   6    6.35    0.92
  -4  -6  -6    7.62    1.04
   4   6   7    2.08    0.62
  -4   6  -7    2.82    0.79
   4  -6   7    2.64    0.73
  -4  -6  -7    1.75    0.70
   4   6   8   24.44    1.59
  -4   6  -8   25.67    1.72
   4  -6   8   24.91    1.59
  -4  -6  -8   28.30    1.90
  -4   6  -9    0.51    0.55
   4   6   9    0.42    0.53
  -4  -6  -9   -0.72    0.61
   4  -6   9   -0.20    0.49
  -4   7  11   13.85    1.45
   4  -7 -11   11.98    1.41
  -4  -7  11   12.90    1.49
   4   7 -10    0.75    0.50
  -4   7  10    0.84    0.52
   4  -7 -10    0.53    0.53
  -4  -7  10    1.66    0.73
   4   7  -9   17.64    1.49
  -4   7   9   16.40    1.44
   4  -7  -9   18.43    1.59
  -4  -7   9   15.31    1.36
   4   7  -8    0.13    0.46
  -4   7   8    0.14    0.41
  -4  -7   8    0.39    0.47
   4  -7  -8    0.27    0.49
   4  -7  -8    0.38    0.46
   4   7  -7    0.35    0.47
  -4   7   7    0.10    0.39
  -4  -7   7   -0.17    0.39
   4  -7  -7   -0.44    0.39
   4  -7  -7   -0.18    0.43
  -4   7   6    0.23    0.32
   4   7  -6    0.63    0.44
   4  -7  -6    0.24    0.47
   4  -7  -6    0.37    0.38
  -4  -7   6    0.03    0.33
   4   7  -5   27.21    1.42
  -4   7   5   29.09    1.37
  -4  -7   5   28.09    1.33
   4  -7  -5   27.91    1.31
   4  -7  -5   28.43    1.60
   4   7  -4    0.47    0.37
  -4   7   4   -0.31    0.23
   4  -7  -4    0.42    0.43
  -4  -7   4    0.39    0.36
   4  -7  -4    0.15    0.31
  -4  -7   4    0.12    0.32
   4   7  -3   94.16    2.85
  -4   7   3   94.74    2.64
  -4  -7   3   88.95    2.81
  -4  -7   3   94.95    2.54
   4  -7  -3   99.74    3.23
   4  -7  -3  100.84    2.53
  -4   7   2    2.63    0.46
   4   7  -2    2.97    0.58
  -4   7   2    3.11    0.46
  -4  -7   2    3.07    0.46
  -4  -7   2    3.61    0.65
   4  -7  -2    2.26    0.67
  -4   7   1    9.13    0.84
   4   7  -1    8.74    0.88
  -4   7   1    9.03    0.77
  -4  -7   1    7.99    0.90
   4  -7  -1    9.07    1.08
   4   7   0    7.16    0.82
  -4   7   0    8.13    0.75
  -4   7   0    7.92    0.77
   4   7   0    7.82    0.65
  -4  -7   0    9.47    1.00
   4  -7   0    8.00    0.97
  -4   7  -1   39.76    1.60
   4   7   1   38.38    1.70
   4   7   1   41.30    1.42
  -4   7  -1   38.33    1.45
  -4  -7  -1   40.06    1.73
   4  -7   1   37.85    1.77
   4   7   2    1.25    0.46
  -4   7  -2    1.03    0.38
   4   7   2    0.64    0.36
  -4   7  -2    1.36    0.47
   4  -7   2    1.05    0.50
  -4  -7  -2    1.58    0.55
  -4   7  -3   62.91    2.29
   4   7   3   66.34    2.41
   4   7   3   63.17    2.06
  -4  -7  -3   66.49    2.44
   4  -7   3   63.75    2.33
   4   7   4   17.82    1.09
   4   7   4   15.62    1.37
  -4   7  -4   15.31    1.34
   4  -7   4   14.04    1.26
  -4  -7  -4   13.56    1.29
   4   7   5    9.22    0.97
  -4   7  -5   11.97    1.29
   4   7   5   11.65    1.31
   4  -7   5   10.91    1.22
  -4  -7  -5   11.05    1.33
   4   7   6    2.93    0.73
  -4   7  -6    3.89    0.80
   4  -7   6    3.12    0.75
  -4  -7  -6    3.62    0.90
   4   7   7    6.69    0.93
  -4   7  -7    5.70    0.99
  -4  -7  -7    4.88    0.99
   4  -7   7    7.08    1.04
   4   7   8    1.05    0.59
  -4   7  -8    0.91    0.65
  -4  -7  -8    1.41    0.74
   4  -7   8    1.03    0.60
   4   8 -10    2.68    0.73
  -4   8  10    2.90    0.73
   4  -8 -10    2.63    0.78
  -4  -8  10    1.81    0.71
  -4   8   9    1.90    0.66
   4   8  -9    0.95    0.53
  -4  -8   9    1.40    0.66
   4  -8  -9    0.45    0.50
  -4   8   8    9.80    1.12
   4   8  -8    8.87    1.10
  -4  -8   8   10.66    1.23
   4  -8  -8    7.51    1.01
   4   8  -7    7.63    0.97
  -4   8   7   10.54    1.12
   4  -8  -7    6.78    1.00
   4  -8  -7    8.15    0.98
  -4  -8   7    8.85    1.09
   4   8  -6    2.33    0.65
  -4   8   6    2.46    0.61
   4  -8  -6    1.62    0.52
  -4  -8   6    1.55    0.55
   4  -8  -6    1.48    0.64
   4   8  -5    9.39    1.09
  -4   8   5    9.19    0.98
   4  -8  -5    8.14    0.87
   4  -8  -5    7.71    1.05
  -4  -8   5    9.83    1.10
  -4  -8   5    6.75    0.81
   4   8  -4    7.60    0.93
  -4   8   4    6.81    0.78
  -4  -8   4    6.11    0.76
   4  -8  -4    6.86    1.04
  -4  -8   4    6.35    0.86
   4   8  -3   12.57    1.19
  -4   8   3   14.34    0.93
  -4  -8   3   13.57    0.91
   4  -8  -3   12.98    1.38
  -4  -8   3   12.69    1.17
  -4   8   2    3.93    0.61
   4   8  -2    2.72    0.61
  -4  -8   2    3.67    0.72
   4  -8  -2    2.90    0.75
  -4   8   1   43.26    1.64
   4   8  -1   46.98    1.92
  -4   8   1   42.45    1.61
   4  -8  -1   49.55    2.17
  -4  -8   1   40.52    1.82
  -4   8   0    4.07    0.59
   4   8   0    3.21    0.69
  -4   8   0    3.11    0.57
  -4  -8   0    4.16    0.71
   4  -8   0    3.25    0.79
  -4   8  -1   12.50    1.10
   4   8   1   10.18    1.07
   4   8   1   13.09    0.83
  -4   8  -1   10.46    0.92
  -4  -8  -1   10.02    1.07
   4  -8   1   10.83    1.16
   4   8   2   33.67    1.42
   4   8   2   37.42    1.79
  -4   8  -2   33.67    1.63
  -4   8  -2   35.87    1.43
  -4  -8  -2   34.19    1.72
   4  -8   2   35.07    1.81
   4   8   3    4.41    0.70
   4   8   3    4.97    0.86
  -4   8  -3    4.60    0.76
   4  -8   3    5.03    0.90
  -4  -8  -3    4.39    0.83
  -4   8  -4   17.64    1.44
   4   8   4   20.84    1.48
   4   8   4   18.66    1.21
   4  -8   4   17.48    1.47
  -4  -8  -4   20.65    1.68
   4   8   5   23.74    1.63
   4   8   5   22.90    1.40
  -4   8  -5   25.42    1.64
  -4  -8  -5   24.43    1.70
   4  -8   5   24.01    1.62
  -4   8  -6    5.67    1.05
   4   8   6    5.17    0.82
   4  -8   6    5.73    1.02
  -4  -8  -6    4.13    0.91
  -4   8  -7   29.68    1.86
   4   8   7   27.54    1.63
   4  -8   7   24.83    1.65
  -4  -8  -7   26.45    1.82
  -4   8  -8    1.45    0.70
   4   8   8    2.72    0.74
  -4  -8  -8    1.40    0.85
   4  -8   8    3.67    0.88
  -4   9   9    0.48    0.41
   4   9  -9    0.93    0.64
  -4  -9   9    0.76    0.63
   4  -9  -9    0.36    0.53
  -4   9   8   10.68    1.17
   4   9  -8   11.89    1.34
   4  -9  -8   11.31    1.21
  -4  -9   8   10.69    1.21
  -4   9   7    0.34    0.39
   4   9  -7    0.72    0.51
  -4  -9   7   -0.06    0.42
   4  -9  -7    0.39    0.51
  -4  -9   7    1.40    0.57
   4   9  -6   49.98    2.23
  -4   9   6   48.82    2.02
   4  -9  -6   50.07    2.03
  -4  -9   6   48.37    2.21
   4  -9  -6   49.94    2.33
  -4  -9   6   48.62    2.06
   4   9  -5    0.18    0.45
  -4   9   5    1.15    0.47
  -4  -9   5    0.23    0.42
  -4  -9   5    0.30    0.47
   4  -9  -5   -0.02    0.47
  -4   9   4   16.94    1.14
   4   9  -4   17.40    1.43
  -4  -9   4   18.65    1.57
  -4  -9   4   16.21    1.10
   4  -9  -4   17.87    1.63
  -4   9   3    4.99    0.71
   4   9  -3    6.86    0.95
  -4  -9   3    5.91    0.88
   4  -9  -3    6.75    1.08
   4   9  -2    6.16    0.89
  -4   9   2    7.98    0.88
  -4  -9   2    5.31    0.83
   4  -9  -2    4.44    0.92
  -4   9   1    1.27    0.47
   4   9  -1    1.53    0.58
  -4   9   1    1.26    0.43
  -4  -9   1    1.72    0.63
   4  -9  -1    1.51    0.62
   4   9   0   25.94    1.53
  -4   9   0   25.26    1.25
  -4   9   0   26.47    1.40
  -4  -9   0   25.99    1.55
   4  -9   0   24.38    1.59
   4   9   1    0.97    0.51
  -4   9  -1    0.46    0.43
  -4   9  -1    1.34    0.43
   4  -9   1   -0.12    0.45
  -4  -9  -1    1.51    0.64
  -4   9  -2   52.36    2.16
   4   9   2   52.50    2.26
   4  -9   2   49.59    2.31
  -4  -9  -2   51.10    2.27
   4   9   3   -0.04    0.49
  -4   9  -3   -0.27    0.43
   4   9   3    0.77    0.46
   4  -9   3    0.16    0.58
  -4  -9  -3    0.63    0.49
   4   9   4   15.46    1.28
  -4   9  -4   17.29    1.55
   4   9   4   20.30    1.71
   4  -9   4   18.66    1.66
  -4  -9  -4   19.16    1.71
   4   9   5    0.57    0.47
  -4   9  -5    1.96    0.76
  -4  -9  -5    2.27    0.89
   4  -9   5    0.98    0.61
  -4   9  -6    0.48    0.66
   4   9   6    0.65    0.51
  -4  -9  -6    1.01    0.75
   4  -9   6    1.19    0.65
  -4   9  -7    0.42    0.64
   4   9   7    0.82    0.57
   4  -9   7    0.40    0.56
  -4  -9  -7    0.87    0.77
  -4  10   8    0.49    0.57
   4  10  -8    0.74    0.68
  -4 -10   8    2.61    0.77
   4 -10  -8    0.40    0.48
  -4  10   7    4.92    0.85
   4  10  -7    3.59    0.84
  -4 -10   7    2.89    0.77
  -4 -10   7    4.30    0.90
  -4  10   6    0.40    0.42
   4  10  -6   -0.11    0.43
  -4 -10   6    1.04    0.55
  -4 -10   6   -0.30    0.45
   4  10  -5    6.12    0.94
  -4  10   5    5.81    0.87
  -4 -10   5    5.09    0.96
  -4 -10   5    7.49    0.98
   4 -10  -5    6.77    1.12
   4  10  -4    1.25    0.66
  -4  10   4    1.84    0.56
   4 -10  -4    0.69    0.62
  -4 -10   4    1.39    0.61
   4  10  -3    5.24    0.93
  -4  10   3    4.31    0.70
  -4 -10   3    6.98    1.03
   4 -10  -3    5.13    1.00
   4  10  -2   -0.21    0.46
  -4  10   2    0.16    0.36
  -4 -10   2    0.38    0.50
   4 -10  -2    0.71    0.64
   4  10  -1   31.73    1.80
  -4  10   1   33.12    1.52
  -4 -10   1   32.84    1.82
   4 -10  -1   32.30    2.02
  -4  10   0    1.31    0.48
  -4  10   0    2.42    0.59
   4  10   0    2.47    0.71
   4 -10   0    1.60    0.74
  -4 -10   0    0.69    0.49
   4  10   1   13.54    1.44
  -4  10  -1    9.44    1.08
  -4 -10  -1    9.40    1.18
   4 -10   1   12.05    1.48
  -4  10  -2    4.18    0.83
   4  10   2    4.18    0.83
  -4 -10  -2    2.84    0.71
   4 -10   2    5.00    1.03
   4  10   3    1.63    0.69
  -4  10  -3    3.67    0.88
  -4 -10  -3    3.10    0.84
   4 -10   3    1.97    0.75
   4  10   4    1.36    0.56
  -4  10  -4    0.16    0.63
  -4 -10  -4    1.08    0.62
   4 -10   4    0.59    0.62
  -4  10  -5   23.14    1.95
   4  10   5   21.93    1.43
   4 -10   5   20.70    1.82
  -4 -10  -5   17.77    1.72
   4  10   6    2.68    0.69
  -4  10  -6    0.84    0.74
   4 -10   6    1.40    0.82
   4  11  -6    8.13    1.12
  -4  11   6    5.07    0.83
  -4 -11   6    6.27    1.04
  -4 -11   6    5.68    0.94
  -4  11   5    2.74    0.63
   4  11  -5    3.89    0.84
  -4 -11   5    4.42    0.89
   4  11  -4   -0.33    0.58
  -4  11   4    0.72    0.43
   4 -11  -4    0.19    0.66
  -4 -11   4    0.16    0.52
  -4  11   3   10.67    1.08
   4  11  -3   10.68    1.33
  -4 -11   3   11.84    1.36
   4 -11  -3   11.42    1.56
   4  11  -2    2.02    0.71
  -4  11   2    0.81    0.43
   4 -11  -2    2.35    0.86
  -4 -11   2    2.26    0.65
   4  11  -1    0.63    0.62
  -4 -11   1    2.16    0.74
   4 -11  -1    0.80    0.74
   4  11   0    9.71    1.23
   4 -11   0    9.93    1.40
  -4 -11   0   10.25    1.30
   4  11   1   13.48    1.46
  -4  11  -1   14.70    1.43
  -4 -11  -1   15.45    1.60
   4 -11   1   15.53    1.77
   4  11   2    4.94    1.01
  -4  11  -2    3.91    0.89
   4 -11   2    3.18    0.97
  -4 -11  -2    2.58    0.77
  -4  11  -3    4.30    0.99
   4  11   3    2.95    0.80
  -4 -11  -3    2.01    0.73
   4 -11   3    2.52    0.89
  -4  11  -4    2.43    0.81
   4 -11   4    2.04    0.94
  -4 -11  -4    2.66    0.82
  -4  12   4   20.92    1.63
   4  12  -4   15.49    1.65
  -4 -12   4   20.13    1.75
  -4  12   3    0.32    0.44
   4  12  -3   -0.20    0.61
   4 -12  -3   -0.91    0.61
  -4 -12   3   -0.11    0.54
   4  12  -2    1.38    0.73
  -4 -12   2    2.49    0.71
   4 -12  -2    1.56    0.79
   4  12  -1    1.19    0.70
   4 -12  -1    0.99    0.81
  -4 -12   1    0.61    0.60
   4  12   0    1.21    0.70
   4 -12   0    0.59    0.72
  -4 -12   0    0.16    0.50
   4  12   1   -0.06    0.60
  -4  12  -1   -0.17    0.55
   4 -12   1    0.43    0.77
  -4 -12  -1   -0.44    0.47
  -4  12  -2    8.19    1.24
   4  12   2    4.50    0.99
   4 -12   2    4.69    1.06
  -4 -12  -2    6.91    1.14
  -5   0  13   -0.42    0.42
  -5   0  12   21.70    1.48
  -5   0  11    0.05    0.40
  -5   0  10   21.07    1.35
   5   0 -10   23.65    1.54
   5   0  -9   -0.18    0.45
  -5   0   9    0.06    0.35
  -5   0   8   37.58    1.65
   5   0  -8   42.96    1.75
  -5   0   8   40.86    1.65
  -5   0   8   42.07    1.38
  -5   0   7    0.20    0.28
  -5   0   7    0.03    0.21
  -5   0   7   -0.01    0.25
  -5   0   6   58.38    1.90
  -5   0   6   55.69    1.55
  -5   0   6   57.71    1.94
   5   0  -5   -0.01    0.21
  -5   0   5    0.05    0.17
   5   0  -5    0.36    0.18
   5   0  -4  203.16    4.54
   5   0  -4  207.01    4.26
  -5   0   4  203.46    4.10
   5   0  -3    0.02    0.22
   5   0  -3   -0.08    0.16
   5   0  -2   29.97    1.15
   5   0  -2   28.15    1.14
   5   0  -1    0.35    0.24
   5   0  -1   -0.05    0.18
   5   0   0  148.42    3.38
  -5   0   0  144.32    3.56
  -5   0   0  146.96    3.10
   5   0   1    0.16    0.20
  -5   0  -1   -0.32    0.23
  -5   0  -1   -0.16    0.14
  -5   0  -2  152.17    3.98
  -5   0  -2  155.99    3.41
   5   0   2  156.36    3.41
   5   0   3    0.07    0.16
  -5   0  -3    0.19    0.21
  -5   0  -3   -0.36    0.26
  -5   0  -4   43.44    1.56
  -5   0  -4   49.50    2.03
   5   0   4   47.21    1.73
   5   0   5    0.13    0.38
  -5   0  -5   -0.19    0.39
   5   0   6   20.25    1.23
  -5   0  -6   23.21    1.54
   5   0   7    0.02    0.42
  -5   0  -7   -0.01    0.51
  -5   0  -8   49.64    2.45
   5   0   8   52.99    2.23
   5   0   9   -0.08    0.52
  -5   0  -9    0.12    0.55
   5   0  10    1.55    0.81
  -5   1  13    7.10    1.07
   5  -1 -13    6.24    1.24
  -5  -1  13    7.62    1.06
  -5   1  12    3.36    0.77
   5  -1 -12    2.07    0.86
  -5  -1  12    4.60    0.87
  -5   1  11   16.98    1.43
  -5  -1  11   17.22    1.49
   5  -1 -11   14.96    1.43
  -5   1  10   16.50    1.39
  -5  -1  10   15.70    1.34
   5  -1 -10   16.40    1.44
  -5   1   9    7.21    0.93
  -5   1   9    6.90    0.70
  -5   1   9    7.90    0.95
  -5  -1   9    6.08    0.84
   5  -1  -9    4.76    0.82
  -5   1   8   14.10    0.98
  -5   1   8   15.34    0.86
  -5   1   8   16.77    1.09
  -5  -1   8   15.04    1.03
   5  -1  -8   12.89    1.13
  -5   1   7   58.36    1.72
   5  -1  -7   61.86    2.06
  -5  -1   7   56.60    1.94
  -5  -1   7   56.84    1.54
  -5  -1   7   58.22    2.02
   5   1  -6    1.06    0.26
  -5   1   6    1.21    0.31
  -5  -1   6    0.97    0.34
   5  -1  -6    1.66    0.47
  -5  -1   6    1.09    0.24
   5  -1  -6    0.63    0.32
  -5  -1   6    1.00    0.36
  -5   1   5  108.38    2.53
   5   1  -5  107.83    2.53
   5  -1  -5  109.92    2.97
  -5  -1   5  110.70    2.85
   5  -1  -5  107.26    2.74
  -5  -1   5  105.01    2.35
  -5  -1   5  106.42    2.75
   5  -1  -5  111.92    2.39
   5   1  -4   20.58    0.84
  -5   1   4   18.70    0.81
  -5  -1   4   19.45    0.72
   5  -1  -4   17.54    1.01
   5  -1  -4   19.06    0.74
  -5   1   3   -0.28    0.15
   5   1  -3    0.21    0.21
   5   1  -3    0.24    0.20
   5  -1  -3    0.37    0.28
  -5   1   2    4.10    0.46
   5   1  -2    4.32    0.50
   5   1  -2    3.79    0.44
   5  -1  -2    3.92    0.55
   5   1  -1   81.34    2.31
   5   1  -1   82.90    2.04
  -5   1   1   80.69    2.21
   5  -1  -1   83.87    2.36
   5   1   0   56.89    1.54
  -5   1   0   57.19    1.84
   5   1   0   58.99    1.97
  -5   1   0   58.00    1.38
   5  -1   0   59.38    1.87
  -5  -1   0   57.51    1.59
  -5   1  -1  132.11    3.43
  -5   1  -1  133.16    2.83
   5   1   1  139.62    2.98
   5   1   1  143.79    3.65
  -5  -1  -1  134.02    3.08
   5  -1   1  139.81    3.26
   5   1   2   71.68    1.76
  -5   1  -2   64.61    1.66
   5   1   2   69.89    1.99
  -5   1  -2   66.14    2.20
   5  -1   2   67.73    1.88
  -5  -1  -2   67.93    2.30
  -5  -1  -2   63.53    1.87
  -5   1  -3   21.87    0.87
   5   1   3   23.11    1.11
  -5   1  -3   25.65    1.35
   5  -1   3   23.03    0.97
  -5  -1  -3   22.05    1.32
  -5  -1  -3   22.50    1.06
  -5   1  -4   27.10    1.49
   5   1   4   28.03    1.32
  -5  -1  -4   28.78    1.30
   5  -1   4   32.34    1.17
  -5  -1  -4   29.70    1.58
  -5   1  -5   47.89    2.09
   5   1   5   50.43    1.87
  -5  -1  -5   45.38    2.10
  -5  -1  -5   49.89    1.85
   5   1   6   -0.04    0.40
  -5   1  -6    0.78    0.50
  -5  -1  -6    0.89    0.44
  -5  -1  -6    0.61    0.51
  -5   1  -7   95.83    3.35
   5   1   7   92.55    2.96
  -5  -1  -7   88.15    3.31
  -5   1  -8    4.07    0.87
   5   1   8    5.71    0.97
  -5  -1  -8    4.64    0.95
   5   1   9    0.18    0.62
  -5   1  -9    0.73    0.65
  -5  -1  -9   -0.05    0.57
  -5   1 -10    5.33    1.13
   5   1  10    5.24    1.02
  -5   2  13    2.92    0.79
   5  -2 -13    3.00    0.94
  -5  -2  13    2.57    0.70
  -5   2  12    5.24    0.92
   5  -2 -12    4.48    0.93
  -5  -2  12    4.94    0.87
  -5   2  11   16.49    1.43
  -5  -2  11   11.60    1.18
   5  -2 -11   13.47    1.43
  -5   2  10   -0.22    0.39
  -5   2  10   -0.33    0.32
  -5   2  10    0.11    0.43
   5  -2 -10   -0.28    0.40
  -5  -2  10    0.03    0.38
  -5   2   9   15.59    1.35
  -5   2   9   16.36    0.99
  -5   2   9   15.22    1.27
  -5  -2   9   14.09    1.20
   5  -2  -9   14.92    1.29
  -5   2   8    3.71    0.56
  -5  -2   8    4.53    0.70
   5  -2  -8    3.74    0.63
  -5   2   7   42.57    1.45
   5   2  -7   41.02    1.36
   5  -2  -7   39.25    1.72
   5  -2  -7   36.97    1.56
  -5  -2   7   38.11    1.56
   5   2  -6   17.80    0.85
  -5   2   6   17.96    0.89
   5  -2  -6   16.86    1.09
   5  -2  -6   18.64    1.02
  -5  -2   6   16.77    0.95
  -5   2   5   28.07    1.07
   5   2  -5   25.03    1.01
   5  -2  -5   27.23    1.14
  -5  -2   5   27.36    1.16
  -5  -2   5   24.77    0.78
  -5  -2   5   26.09    1.11
   5  -2  -5   26.63    1.33
   5   2  -4   19.12    0.86
  -5   2   4   17.79    0.82
  -5   2   4   17.61    0.61
  -5  -2   4   17.13    0.87
   5  -2  -4   18.97    0.85
  -5  -2   4   17.02    0.63
  -5  -2   4   16.41    0.83
   5  -2  -4   18.73    1.09
   5   2  -3  155.10    3.49
  -5   2   3  153.72    3.34
  -5   2   3  147.38    3.20
  -5  -2   3  153.11    3.31
  -5  -2   3  153.23    3.42
   5  -2  -3  146.62    3.82
   5   2  -2   31.71    1.21
  -5   2   2   33.54    1.10
   5  -2  -2   33.26    1.44
  -5  -2   2   32.36    1.06
  -5  -2   2   32.31    1.04
   5   2  -1  134.13    3.28
  -5   2   1  135.24    3.13
   5   2  -1  133.18    2.81
  -5  -2   1  131.87    3.09
   5  -2  -1  131.20    3.42
  -5   2   0   73.21    2.10
  -5   2   0   71.31    1.52
   5   2   0   78.44    2.30
   5   2   0   71.85    1.65
   5  -2   0   73.61    2.22
  -5  -2   0   71.19    1.96
  -5   2  -1   51.76    1.74
   5   2   1   52.30    1.57
   5   2   1   50.21    1.15
   5   2   1   50.63    1.88
  -5   2  -1   46.60    1.10
   5  -2   1   50.41    1.66
  -5  -2  -1   50.27    1.58
  -5   2  -2   24.05    1.23
   5   2   2   29.25    1.45
   5   2   2   25.45    1.10
   5  -2   2   24.68    1.08
  -5  -2  -2   26.27    1.13
  -5   2  -3   76.18    2.50
   5   2   3   77.62    2.25
   5  -2   3   80.73    2.21
  -5  -2  -3   81.72    2.66
  -5  -2  -3   77.98    2.30
  -5   2  -4    4.07    0.71
   5   2   4    3.67    0.61
  -5  -2  -4    3.35    0.68
  -5  -2  -4    4.06    0.62
   5  -2   4    5.06    0.61
   5   2   5   80.09    2.48
  -5   2  -5   79.58    2.77
   5  -2   5   80.02    2.30
  -5  -2  -5   80.25    2.58
  -5  -2  -5   77.76    2.88
   5   2   6   36.63    1.67
  -5   2  -6   36.39    1.93
  -5  -2  -6   38.26    1.99
  -5  -2  -6   38.50    1.78
  -5   2  -7    1.13    0.64
   5   2   7    0.50    0.46
  -5  -2  -7    1.34    0.64
  -5  -2  -7    1.00    0.52
   5   2   8   14.24    1.42
  -5   2  -8   10.20    1.34
  -5  -2  -8   11.49    1.40
  -5   2  -9   29.79    2.02
   5   2   9   34.39    1.97
  -5   2 -10   -0.58    0.58
   5   2  10    0.54    0.76
  -5   3  12    0.73    0.58
   5  -3 -12    1.61    0.66
  -5  -3  12    0.51    0.46
  -5   3  11   -0.01    0.49
  -5   3  11    1.42    0.53
  -5   3  11    1.09    0.57
  -5  -3  11    1.71    0.60
   5  -3 -11    1.47    0.69
  -5   3  10   20.45    1.39
  -5   3  10   20.17    1.34
  -5   3  10   21.73    1.25
   5  -3 -10   19.63    1.60
  -5  -3  10   19.21    1.33
  -5   3   9    2.41    0.59
  -5   3   9    2.37    0.55
  -5  -3   9    1.10    0.51
   5  -3  -9    1.66    0.55
   5   3  -8   42.83    1.60
  -5   3   8   43.98    1.64
   5  -3  -8   41.55    1.77
   5  -3  -8   45.06    1.94
  -5  -3   8   40.61    1.71
   5   3  -7    2.87    0.47
  -5   3   7    2.58    0.49
  -5  -3   7    3.06    0.60
   5  -3  -7    1.71    0.45
   5  -3  -7    2.86    0.65
  -5   3   6   18.41    0.94
   5   3  -6   18.47    0.94
  -5  -3   6   18.01    1.02
   5  -3  -6   17.90    0.99
   5  -3  -6   19.08    1.22
   5   3  -5    6.85    0.65
  -5   3   5    6.60    0.63
   5  -3  -5    9.06    0.99
  -5  -3   5    7.30    0.70
   5  -3  -5    8.28    0.73
   5   3  -4   95.84    2.49
  -5   3   4   96.22    2.04
  -5   3   4   96.86    2.43
   5  -3  -4   89.22    2.84
  -5  -3   4   98.79    2.42
  -5  -3   4   90.19    1.95
   5  -3  -4   95.10    2.37
  -5   3   3   10.26    0.68
  -5   3   3   11.34    0.53
   5   3  -3   10.03    0.70
   5  -3  -3   11.23    0.60
   5  -3  -3    9.65    0.97
  -5  -3   3   11.58    0.64
   5   3  -2   84.28    2.30
  -5   3   2   81.81    2.15
  -5   3   2   81.59    2.02
   5  -3  -2   84.97    2.62
  -5  -3   2   78.07    1.93
  -5   3   1    2.97    0.41
   5   3  -1    3.00    0.48
  -5  -3   1    2.72    0.30
   5  -3  -1    2.25    0.50
  -5  -3   1    3.01    0.47
  -5   3   0    2.27    0.41
   5   3   0    1.79    0.42
   5   3   0    2.01    0.37
  -5  -3   0    1.68    0.38
  -5  -3   0    1.73    0.21
   5  -3   0    1.67    0.47
   5   3   1    0.18    0.31
   5   3   1    0.37    0.29
  -5   3  -1    0.22    0.26
  -5  -3  -1    0.01    0.24
   5  -3   1   -0.20    0.22
   5   3   2   44.92    1.53
   5   3   2   44.06    1.87
  -5   3  -2   47.01    1.72
  -5  -3  -2   46.86    1.65
   5  -3   2   45.92    1.62
   5   3   3    7.52    0.76
   5   3   3    8.20    0.97
  -5   3  -3    7.52    0.87
  -5  -3  -3    8.88    0.88
   5  -3   3    8.14    0.79
   5   3   4   90.36    2.63
  -5   3  -4   92.24    2.93
  -5  -3  -4   95.36    2.83
  -5  -3  -4   95.43    3.08
   5  -3   4   92.95    2.61
   5   3   5    0.82    0.45
  -5   3  -5    0.98    0.52
   5  -3   5    0.64    0.39
  -5  -3  -5    0.09    0.36
  -5  -3  -5    1.07    0.49
   5   3   6    1.60    0.55
  -5   3  -6    1.65    0.60
   5  -3   6    1.25    0.44
  -5  -3  -6    0.72    0.56
  -5  -3  -6    1.68    0.58
   5   3   7    0.15    0.52
  -5   3  -7    0.20    0.58
  -5  -3  -7   -0.16    0.47
  -5  -3  -7   -0.23    0.47
  -5   3  -8   29.07    1.88
   5   3   8   28.91    1.77
  -5  -3  -8   27.99    1.81
  -5  -3  -8   23.14    1.96
   5   3   9    1.49    0.71
  -5   3  -9    2.08    0.75
  -5   4  12    5.80    0.98
  -5   4  12    5.44    0.95
  -5   4  12    5.29    0.87
  -5  -4  12    4.21    0.85
   5  -4 -12    4.46    0.90
  -5   4  11    5.79    0.91
  -5   4  11    5.95    0.85
  -5   4  11    7.07    1.03
  -5  -4  11    6.69    1.04
   5  -4 -11    5.62    0.96
  -5   4  10    1.32    0.59
  -5   4  10    0.43    0.53
  -5   4  10    0.94    0.52
  -5  -4  10    0.47    0.50
   5  -4 -10    1.14    0.57
  -5   4   9   50.42    1.92
   5  -4  -9   51.00    2.13
   5  -4  -9   52.53    2.17
  -5  -4   9   47.91    2.04
   5   4  -8    0.10    0.29
  -5   4   8   -0.19    0.34
   5  -4  -8   -0.08    0.40
  -5  -4   8   -0.23    0.34
   5  -4  -8    0.07    0.44
   5   4  -7   25.38    1.19
  -5   4   7   21.80    1.16
  -5  -4   7   23.33    1.25
   5  -4  -7   21.58    1.21
   5  -4  -7   23.25    1.42
   5   4  -6   55.72    1.85
  -5   4   6   56.86    1.86
   5  -4  -6   58.91    2.24
   5  -4  -6   58.86    1.94
  -5  -4   6   56.47    1.89
   5   4  -5   23.26    1.13
  -5   4   5   22.95    1.09
  -5  -4   5   25.47    1.14
   5  -4  -5   24.76    1.42
   5  -4  -5   24.44    1.11
   5   4  -4    0.80    0.32
  -5   4   4    1.16    0.33
  -5  -4   4    0.47    0.24
   5  -4  -4    0.77    0.29
   5  -4  -4    0.42    0.42
   5   4  -3  102.94    2.79
  -5   4   3  106.83    2.38
  -5   4   3  104.55    2.65
   5  -4  -3  104.50    3.13
  -5  -4   3  104.12    2.50
   5  -4  -3  105.64    2.45
  -5   4   2    1.22    0.26
  -5   4   2    1.75    0.36
   5   4  -2    1.34    0.39
   5  -4  -2    2.28    0.54
  -5  -4   2    2.71    0.49
   5  -4  -2    1.53    0.24
  -5  -4   2    1.87    0.30
  -5   4   1  149.38    3.42
   5   4  -1  149.24    3.68
   5   4  -1  145.40    3.16
  -5   4   1  149.66    3.43
  -5  -4   1  147.68    3.60
   5  -4  -1  145.63    3.88
  -5  -4   1  149.27    3.03
   5   4   0   58.33    1.65
   5   4   0   55.31    1.93
  -5   4   0   59.74    1.82
   5  -4   0   58.67    2.02
  -5  -4   0   57.04    1.89
  -5   4  -1   10.91    0.92
   5   4   1   13.02    0.77
   5   4   1    9.77    0.94
  -5  -4  -1   12.69    1.02
   5  -4   1   10.09    0.90
  -5   4  -2   15.95    1.02
   5   4   2   16.28    0.92
   5   4   2   17.28    1.17
  -5  -4  -2   16.31    1.02
   5  -4   2   16.40    1.00
   5   4   3  119.36    3.05
  -5   4  -3  117.86    3.33
   5   4   3  125.07    3.63
  -5  -4  -3  113.62    3.23
   5  -4   3  114.70    3.12
   5   4   4    1.10    0.50
  -5   4  -4    0.58    0.41
   5   4   4    0.79    0.42
   5  -4   4    0.12    0.34
  -5  -4  -4    1.53    0.52
  -5   4  -5   60.83    2.43
   5   4   5   59.77    2.17
   5  -4   5   63.31    2.19
  -5  -4  -5   64.24    2.39
  -5  -4  -5   63.88    2.54
   5   4   6   11.58    1.16
  -5   4  -6   10.95    1.20
  -5  -4  -6   12.28    1.29
   5  -4   6   10.40    1.05
  -5  -4  -6   11.12    1.31
   5   4   7   -0.11    0.43
  -5   4  -7    0.35    0.53
  -5  -4  -7    0.32    0.53
   5  -4   7   -0.31    0.39
  -5  -4  -7    1.10    0.62
   5   4   8    9.18    1.23
  -5   4  -8   10.47    1.42
  -5  -4  -8    9.27    1.33
   5   4   9   21.60    1.83
  -5   4  -9   18.41    1.80
  -5  -4  -9   19.41    1.83
  -5   5  12   -0.37    0.51
   5  -5 -12   -0.55    0.55
  -5  -5  12    0.51    0.51
  -5   5  11    7.83    1.10
  -5   5  11   10.35    1.19
  -5   5  11    7.84    1.05
  -5  -5  11    7.08    1.09
   5  -5 -11    6.98    1.07
  -5   5  10    4.15    0.85
  -5  -5  10    2.25    0.66
   5  -5 -10    1.88    0.58
  -5   5   9    3.11    0.62
   5   5  -9    4.09    0.70
   5  -5  -9    2.63    0.69
   5  -5  -9    4.90    0.88
  -5  -5   9    3.03    0.66
   5   5  -8    4.20    0.68
  -5   5   8    4.05    0.67
  -5  -5   8    4.46    0.78
   5  -5  -8    3.63    0.76
   5  -5  -8    4.78    0.80
   5   5  -7   10.56    0.94
  -5   5   7   10.64    1.01
   5  -5  -7   10.51    1.01
   5  -5  -7    9.95    1.16
  -5  -5   7   11.44    1.07
   5   5  -6    0.04    0.29
  -5   5   6   -0.02    0.30
   5  -5  -6    0.04    0.40
  -5  -5   6   -0.10    0.30
   5  -5  -6    0.31    0.36
   5   5  -5   68.53    2.23
  -5   5   5   73.16    2.22
   5  -5  -5   72.05    2.60
  -5  -5   5   72.76    2.17
   5  -5  -5   75.55    2.19
   5   5  -4   37.61    1.54
  -5   5   4   39.98    1.49
   5  -5  -4   40.93    1.86
   5  -5  -4   40.52    1.39
  -5  -5   4   38.30    1.38
  -5   5   3    9.19    0.82
   5   5  -3    8.02    0.78
  -5   5   3    8.37    0.52
  -5  -5   3    7.34    0.78
   5  -5  -3    6.93    0.91
  -5  -5   3    7.89    0.66
   5  -5  -3    8.84    0.58
  -5   5   2   20.87    1.01
   5   5  -2   19.49    1.09
  -5   5   2   20.43    0.90
   5  -5  -2   20.43    1.32
  -5  -5   2   22.22    1.15
  -5  -5   2   21.49    0.85
   5   5  -1   21.39    0.89
  -5   5   1   24.37    1.11
  -5   5   1   23.53    1.03
   5   5  -1   23.29    1.21
   5  -5  -1   23.71    1.35
  -5  -5   1   22.78    1.17
   5   5   0    0.16    0.34
  -5   5   0    0.29    0.28
   5   5   0    0.06    0.23
  -5  -5   0    0.26    0.30
   5  -5   0    0.36    0.34
   5   5   1   78.02    2.12
   5   5   1   77.49    2.49
  -5   5  -1   78.48    2.36
  -5  -5  -1   73.60    2.39
   5  -5   1   75.48    2.45
   5   5   2   26.33    1.44
  -5   5  -2   25.78    1.33
   5   5   2   27.35    1.19
   5  -5   2   23.10    1.25
  -5  -5  -2   26.65    1.37
   5   5   3    2.31    0.61
  -5   5  -3    2.82    0.59
   5   5   3    2.66    0.51
  -5  -5  -3    3.50    0.67
   5  -5   3    2.39    0.57
  -5   5  -4   54.70    2.16
   5   5   4   53.02    2.31
   5   5   4   49.05    1.87
  -5  -5  -4   49.73    2.07
   5  -5   4   53.20    2.01
  -5   5  -5    1.57    0.60
   5   5   5    1.62    0.58
   5   5   5    2.60    0.70
   5  -5   5    2.10    0.59
  -5  -5  -5    2.45    0.66
  -5   5  -6   -0.39    0.45
   5   5   6    1.67    0.51
  -5  -5  -6    1.02    0.57
  -5  -5  -6    1.75    0.68
   5  -5   6    0.66    0.50
   5   5   7   51.56    2.17
  -5   5  -7   54.47    2.50
   5  -5   7   49.30    2.13
  -5  -5  -7   55.32    2.53
  -5  -5  -7   48.39    2.33
  -5   5  -8   11.79    1.43
   5   5   8    8.90    1.16
   5  -5   8   10.21    1.24
  -5  -5  -8   10.14    1.39
  -5   5  -9    0.07    0.59
   5   5   9    0.05    0.73
  -5  -5  -9    0.49    0.74
  -5   6  11    0.07    0.49
  -5  -6  11    0.57    0.54
   5  -6 -11    0.15    0.58
  -5   6  10    5.70    0.96
   5  -6 -10    6.66    1.06
   5  -6 -10    4.85    0.91
  -5  -6  10    4.83    0.94
   5   6  -9    4.21    0.77
  -5   6   9    4.73    0.80
  -5  -6   9    3.30    0.74
   5  -6  -9    3.10    0.76
   5  -6  -9    2.63    0.72
   5   6  -8   11.30    1.10
  -5   6   8   10.49    1.10
   5  -6  -8    9.82    1.10
   5  -6  -8    9.63    1.18
  -5  -6   8   10.54    1.13
   5   6  -7    3.12    0.61
  -5   6   7    2.21    0.52
   5  -6  -7    3.47    0.80
   5  -6  -7    2.95    0.63
  -5  -6   7    1.77    0.54
   5   6  -6   43.19    1.77
  -5   6   6   39.44    1.64
   5  -6  -6   44.57    2.02
  -5  -6   6   40.82    1.64
   5  -6  -6   43.32    1.68
  -5   6   5   18.09    1.06
   5   6  -5   17.14    1.09
   5  -6  -5   19.22    1.06
   5  -6  -5   16.77    1.47
  -5  -6   5   16.66    1.00
  -5   6   4    9.20    0.87
   5   6  -4    8.03    0.87
   5  -6  -4   10.11    0.81
   5  -6  -4    8.82    1.12
  -5  -6   4   10.80    0.88
   5   6  -3    0.03    0.27
  -5   6   3    0.55    0.33
   5  -6  -3    0.68    0.50
  -5  -6   3    0.52    0.36
  -5  -6   3   -0.08    0.23
  -5   6   2   23.47    1.12
   5   6  -2   22.13    1.22
  -5   6   2   23.36    1.02
  -5  -6   2   23.83    0.95
   5  -6  -2   23.00    1.45
  -5  -6   2   23.27    1.26
  -5   6   1    7.41    0.75
   5   6  -1   10.24    0.69
  -5   6   1   11.71    0.77
   5   6  -1    8.57    0.88
   5  -6  -1    8.06    1.02
  -5  -6   1    9.21    0.97
   5   6   0   58.16    1.69
  -5   6   0   61.53    1.96
   5   6   0   57.58    2.11
  -5   6   0   57.95    1.89
  -5  -6   0   56.61    2.09
   5  -6   0   51.77    2.13
   5   6   1    0.50    0.38
  -5   6  -1   -0.13    0.28
   5   6   1    0.08    0.29
  -5  -6  -1   -0.15    0.28
   5  -6   1    0.07    0.29
   5   6   2   66.88    2.09
   5   6   2   70.72    2.50
  -5   6  -2   69.72    2.36
   5  -6   2   69.95    2.42
  -5  -6  -2   69.12    2.44
   5   6   3   -0.08    0.36
   5   6   3    0.27    0.47
  -5   6  -3    0.32    0.39
   5  -6   3    0.28    0.42
  -5  -6  -3    0.21    0.39
  -5   6  -4   27.71    1.60
   5   6   4   31.12    1.49
   5   6   4   32.69    1.80
  -5  -6  -4   30.44    1.67
   5  -6   4   30.37    1.60
  -5   6  -5    2.50    0.72
   5   6   5    2.60    0.62
   5   6   5    2.64    0.72
  -5  -6  -5    3.54    0.79
   5  -6   5    3.03    0.75
  -5   6  -6   43.01    2.17
   5   6   6   43.98    1.98
  -5  -6  -6   41.95    2.14
   5  -6   6   44.50    2.04
  -5   6  -7    0.79    0.53
   5   6   7    0.28    0.50
  -5  -6  -7    0.79    0.60
   5  -6   7    0.25    0.50
   5   6   8   17.58    1.56
  -5   6  -8   21.52    1.90
  -5  -6  -8   22.15    1.98
   5  -6   8   24.23    1.61
  -5   7  11   11.01    1.30
  -5  -7  11    8.37    1.19
   5  -7 -11    7.58    1.14
  -5   7  10    2.99    0.81
   5   7 -10    2.71    0.74
  -5  -7  10    2.46    0.75
   5  -7 -10    5.61    1.00
  -5   7   9    0.14    0.48
   5   7  -9    0.73    0.52
   5  -7  -9   -0.19    0.48
   5  -7  -9    0.08    0.44
  -5  -7   9   -0.05    0.46
  -5   7   8   -0.12    0.40
   5   7  -8    0.36    0.47
   5  -7  -8    0.60    0.56
  -5  -7   8   -0.31    0.38
   5  -7  -8    0.11    0.42
   5   7  -7   46.85    2.01
  -5   7   7   45.70    1.91
   5  -7  -7   54.17    2.32
  -5  -7   7   47.03    1.97
   5  -7  -7   47.29    1.95
  -5   7   6    2.89    0.57
   5   7  -6    3.54    0.69
  -5  -7   6    3.18    0.63
   5  -7  -6    2.04    0.74
   5  -7  -6    2.86    0.60
   5   7  -5   50.85    2.02
  -5   7   5   49.06    1.86
  -5  -7   5   47.25    1.80
   5  -7  -5   46.89    2.19
   5  -7  -5   49.53    1.80
   5   7  -4    0.28    0.37
  -5   7   4    1.30    0.44
  -5  -7   4    1.13    0.43
   5  -7  -4    0.98    0.53
  -5  -7   4    1.67    0.52
  -5   7   3    6.95    0.76
   5   7  -3    7.58    0.90
  -5  -7   3    7.47    0.71
   5  -7  -3    6.14    0.97
  -5  -7   3    8.15    0.98
   5   7  -2    1.06    0.47
  -5   7   2    2.17    0.46
  -5   7   2    2.47    0.45
  -5  -7   2    1.52    0.51
   5  -7  -2    1.30    0.59
  -5   7   1   32.88    1.37
   5   7  -1   33.78    1.62
  -5   7   1   34.53    1.44
   5  -7  -1   34.01    1.79
  -5  -7   1   32.14    1.57
   5   7   0    3.80    0.72
  -5   7   0    3.36    0.57
  -5   7   0    2.60    0.54
  -5  -7   0    2.71    0.66
   5  -7   0    3.54    0.78
   5   7   1  137.75    3.86
  -5   7  -1  137.32    3.44
   5   7   1  135.06    3.27
  -5   7  -1  129.58    3.56
   5  -7   1  132.67    3.86
  -5  -7  -1  129.21    3.76
  -5   7  -2   29.87    1.36
   5   7   2   26.64    1.56
  -5   7  -2   28.80    1.49
   5   7   2   28.74    1.31
   5  -7   2   26.81    1.54
  -5  -7  -2   28.60    1.61
  -5   7  -3    5.60    0.84
   5   7   3    5.63    0.79
   5   7   3    6.21    0.98
  -5  -7  -3    7.19    1.01
   5  -7   3    7.05    0.97
  -5   7  -4    1.90    0.63
   5   7   4    2.75    0.75
   5   7   4    1.23    0.50
   5  -7   4    2.13    0.69
  -5  -7  -4    2.93    0.74
  -5   7  -5    4.82    0.93
   5   7   5    4.88    0.95
   5   7   5    4.76    0.82
  -5  -7  -5    3.55    0.91
   5  -7   5    4.30    0.84
  -5   7  -6   -0.08    0.52
   5   7   6   -0.27    0.42
   5   7   6    0.61    0.51
  -5  -7  -6    0.49    0.57
   5  -7   6   -0.10    0.50
  -5   7  -7   39.38    2.17
   5   7   7   37.48    1.93
   5  -7   7   36.18    2.00
  -5  -7  -7   35.66    2.10
   5   7   8    1.57    0.64
  -5   7  -8    2.50    0.81
   5  -7   8    2.58    0.73
  -5  -7  -8    1.17    0.79
  -5   8  10    0.76    0.57
   5   8 -10   -0.33    0.45
   5  -8 -10    0.67    0.60
  -5  -8  10   -0.40    0.47
   5   8  -9    9.42    1.13
  -5   8   9    8.75    1.15
   5  -8  -9    8.30    1.04
  -5  -8   9    9.00    1.18
   5   8  -8    6.69    0.95
  -5   8   8    6.53    0.97
  -5  -8   8    5.24    0.88
   5  -8  -8    6.37    1.06
   5  -8  -8    6.29    0.94
  -5   8   7   29.50    1.60
   5   8  -7   27.88    1.68
  -5  -8   7   34.21    1.69
   5  -8  -7   36.69    1.96
   5  -8  -7   30.58    1.62
  -5   8   6    9.97    1.05
   5   8  -6    9.97    1.10
   5  -8  -6    9.81    1.28
  -5  -8   6    6.99    0.87
  -5  -8   6    9.73    1.21
   5   8  -5   14.85    1.32
  -5   8   5   14.14    1.21
  -5  -8   5   14.98    1.21
  -5  -8   5   14.63    1.39
   5  -8  -5   16.74    1.59
   5   8  -4   10.24    1.10
  -5   8   4   10.55    1.00
  -5  -8   4    9.69    0.92
   5  -8  -4    9.36    1.19
  -5  -8   4    9.67    1.12
   5   8  -3    8.20    1.03
  -5   8   3   12.04    1.11
   5  -8  -3    9.42    1.28
  -5  -8   3    9.75    1.11
   5   8  -2    6.04    0.93
  -5   8   2    4.78    0.72
   5  -8  -2    4.72    0.88
  -5  -8   2    3.90    0.72
  -5   8   1   38.58    1.57
  -5   8   1   38.18    1.56
   5   8  -1   37.71    1.82
   5  -8  -1   38.87    2.07
  -5  -8   1   37.19    1.79
   5   8   0   11.40    1.22
  -5   8   0   12.85    1.07
  -5   8   0   11.07    1.01
   5  -8   0   10.92    1.33
  -5  -8   0   13.52    1.30
  -5   8  -1    2.45    0.51
  -5   8  -1    2.49    0.58
   5   8   1    2.88    0.67
   5  -8   1    2.69    0.77
  -5  -8  -1    2.20    0.65
   5   8   2    0.66    0.53
  -5   8  -2    0.41    0.44
   5   8   2   -0.03    0.37
  -5   8  -2    0.71    0.40
   5  -8   2    0.01    0.43
  -5  -8  -2    0.24    0.45
   5   8   3    9.26    1.19
  -5   8  -3    8.24    1.03
   5   8   3   10.36    1.03
  -5   8  -3    9.08    0.95
   5  -8   3    9.49    1.21
  -5  -8  -3    9.49    1.25
   5   8   4    0.48    0.49
   5   8   4    0.25    0.49
  -5   8  -4   -0.53    0.47
  -5  -8  -4   -0.21    0.51
   5  -8   4   -0.53    0.46
  -5   8  -5   14.54    1.52
   5   8   5   17.26    1.47
   5   8   5   16.99    1.69
   5  -8   5   14.92    1.50
  -5  -8  -5   15.23    1.65
  -5   8  -6   16.45    1.67
   5   8   6   15.04    1.40
  -5  -8  -6   17.77    1.73
   5  -8   6   16.63    1.59
  -5   8  -7    0.27    0.61
   5   8   7    0.18    0.52
   5  -8   7   -0.05    0.54
  -5  -8  -7    0.22    0.60
   5   9  -9    0.68    0.57
  -5   9   9    1.03    0.58
   5  -9  -9    0.33    0.46
  -5  -9   9    0.40    0.54
  -5   9   8    0.22    0.43
   5   9  -8    0.94    0.58
   5  -9  -8    0.16    0.48
  -5  -9   8    0.00    0.54
  -5   9   7    2.52    0.66
   5   9  -7    1.75    0.61
  -5  -9   7    1.77    0.64
   5  -9  -7    3.08    0.94
  -5  -9   7    2.81    0.72
   5   9  -6   -0.35    0.43
  -5   9   6   -0.20    0.40
   5  -9  -6   -0.24    0.57
  -5  -9   6    0.08    0.48
  -5  -9   6    0.45    0.45
  -5   9   5    1.19    0.47
   5   9  -5    0.99    0.53
  -5  -9   5    0.93    0.51
   5  -9  -5    1.13    0.66
  -5  -9   5    0.40    0.44
  -5   9   4   39.14    1.74
   5   9  -4   37.55    1.92
  -5  -9   4   42.32    2.05
   5  -9  -4   42.36    2.23
   5   9  -3    0.23    0.45
  -5   9   3    0.03    0.37
  -5  -9   3   -0.09    0.48
   5  -9  -3    0.06    0.59
   5   9  -2   22.45    1.50
  -5   9   2   19.61    1.17
  -5  -9   2   18.01    1.56
   5  -9  -2   24.66    2.08
   5   9  -1    0.93    0.53
  -5   9   1    0.40    0.40
   5  -9  -1    0.07    0.63
  -5  -9   1   -0.09    0.46
  -5   9   0    0.03    0.38
  -5   9   0    0.05    0.37
   5   9   0    0.18    0.49
  -5  -9   0    0.37    0.42
   5  -9   0   -0.60    0.49
   5   9   1    5.58    0.94
  -5   9  -1    5.83    0.82
  -5   9  -1    6.65    0.83
  -5  -9  -1    6.40    1.02
   5  -9   1    7.23    1.15
   5   9   2   32.43    1.85
  -5   9  -2   31.98    1.74
  -5  -9  -2   28.53    1.78
   5  -9   2   28.37    1.86
  -5   9  -3    0.75    0.56
   5   9   3    0.49    0.47
   5   9   3    0.73    0.61
  -5  -9  -3    1.15    0.68
   5  -9   3    1.01    0.59
   5   9   4   38.78    2.19
  -5   9  -4   40.26    2.11
   5   9   4   39.80    1.85
  -5  -9  -4   38.41    2.19
   5  -9   4   38.31    2.09
  -5   9  -5   -0.20    0.64
   5   9   5   -0.25    0.43
  -5  -9  -5   -0.23    0.59
   5  -9   5   -0.03    0.45
  -5   9  -6    2.35    0.88
   5   9   6    2.98    0.74
   5  -9   6    1.40    0.64
  -5  -9  -6    1.17    0.80
  -5  10   8    2.21    0.66
   5  10  -8    2.72    0.77
  -5 -10   8    2.03    0.67
  -5 -10   8    3.00    0.80
   5  10  -7   15.29    1.50
  -5  10   7   17.41    1.53
  -5 -10   7   14.07    1.48
  -5 -10   7   17.57    1.60
  -5  10   6    1.81    0.62
   5  10  -6    1.43    0.61
   5 -10  -6    1.52    0.79
  -5 -10   6    1.35    0.56
  -5 -10   6    1.25    0.57
   5  10  -5    2.17    0.62
  -5  10   5    2.27    0.61
  -5 -10   5    4.01    0.86
   5 -10  -5    2.92    0.85
  -5  10   4    0.26    0.40
   5  10  -4    1.32    0.58
  -5 -10   4   -0.42    0.42
   5 -10  -4   -0.28    0.62
   5  10  -3   11.99    1.38
  -5  10   3    9.92    1.03
   5 -10  -3   10.92    1.45
  -5 -10   3   12.17    1.37
  -5  10   2    5.51    0.84
   5  10  -2    3.78    0.89
  -5 -10   2    3.79    0.85
   5 -10  -2    4.71    1.07
  -5  10   1   19.19    1.23
   5  10  -1   21.56    1.78
  -5 -10   1   20.93    1.76
   5 -10  -1   21.47    2.07
  -5  10   0    0.29    0.44
  -5  10   0    0.21    0.37
   5  10   0   -0.22    0.53
  -5 -10   0   -0.16    0.46
   5 -10   0    0.03    0.62
  -5  10  -1    2.34    0.68
   5  10   1    2.29    0.79
  -5 -10  -1    1.13    0.58
   5 -10   1    3.95    1.06
   5  10   2    0.21    0.60
  -5  10  -2    0.04    0.52
  -5 -10  -2    0.26    0.47
   5 -10   2    0.11    0.71
  -5  10  -3   13.76    1.41
   5  10   3    9.80    1.29
  -5 -10  -3   14.53    1.59
   5 -10   3   11.89    1.56
  -5  10  -4    0.03    0.63
   5  10   4    0.03    0.61
   5 -10   4   -0.01    0.43
  -5 -10  -4    0.07    0.51
   5  10   5    7.96    1.07
  -5  10  -5    7.65    1.25
   5 -10   5    6.35    1.09
  -5 -10  -5   10.28    1.50
  -5  11   6    1.27    0.58
   5  11  -6    1.75    0.74
  -5 -11   6    1.33    0.64
  -5  11   5    4.70    0.83
   5  11  -5    2.38    0.80
  -5 -11   5    3.25    0.86
   5 -11  -5    2.63    0.93
  -5  11   4    1.76    0.61
   5  11  -4    4.15    1.04
   5 -11  -4    1.49    0.88
  -5 -11   4    0.81    0.62
   5  11  -3    1.09    0.71
  -5  11   3    0.74    0.46
  -5 -11   3    0.31    0.53
   5 -11  -3    0.03    0.71
   5  11  -2    6.64    1.14
  -5  11   2   10.13    1.10
   5 -11  -2    6.59    1.25
  -5 -11   2   11.20    1.35
  -5  11   1    2.56    0.63
   5  11  -1    3.53    0.94
  -5 -11   1    3.01    0.80
   5 -11  -1    4.28    1.16
   5  11   0    2.53    0.81
  -5 -11   0    3.23    0.93
   5 -11   0    3.08    1.03
  -5  11  -1   26.63    1.74
   5  11   1   26.54    1.87
  -5 -11  -1   29.94    1.89
   5 -11   1   26.83    2.38
   5  11   2    5.06    1.02
  -5  11  -2    6.99    1.10
   5 -11   2    4.63    1.05
  -5 -11  -2    9.40    1.33
  -5  11  -3   -0.14    0.60
   5  11   3    0.28    0.57
  -5 -11  -3   -0.40    0.52
   5 -11   3    1.93    0.83
   5  12  -2    4.27    1.06
  -5 -12   2    6.39    1.07
   5 -12  -2    5.55    1.27
   5  12  -1    0.83    0.71
   5 -12  -1   -0.43    0.72
  -5 -12   1    0.75    0.60
  -6   0  13    0.17    0.49
  -6   0  12    0.39    0.49
  -6   0  11   -0.24    0.38
  -6   0  10    6.33    0.95
  -6   0   9   -0.23    0.39
  -6   0   9   -0.23    0.39
  -6   0   8   58.72    1.78
  -6   0   8   60.61    2.26
  -6   0   8   59.53    2.17
  -6   0   7   -0.19    0.34
  -6   0   7    0.04    0.22
  -6   0   7   -0.26    0.36
   6   0  -6   16.06    1.04
  -6   0   6   17.37    0.80
   6   0  -5   -0.23    0.23
   6   0  -5    0.04    0.20
  -6   0   5    0.14    0.21
   6   0  -4  142.30    3.61
   6   0  -4  148.64    3.40
  -6   0   4  144.57    3.20
   6   0  -3    0.25    0.23
   6   0  -3    0.01    0.22
   6   0  -2  249.46    5.33
   6   0  -2  228.56    5.18
   6   0  -1    0.04    0.23
   6   0   0   19.79    0.98
  -6   0   0   18.67    0.78
  -6   0   0   19.47    1.11
  -6   0  -1   -0.16    0.15
  -6   0  -1    0.23    0.32
   6   0   1    0.33    0.25
   6   0   2   15.57    0.85
  -6   0  -2   14.72    0.78
  -6   0  -2   12.78    1.14
  -6   0  -3    0.24    0.37
  -6   0  -4  229.24    5.84
  -6   0  -5    0.65    0.52
  -6   0  -6   38.51    2.14
  -6   0  -7   -0.10    0.56
  -6   0  -8    3.58    0.94
  -6   0  -9   -1.25    0.53
  -6   1  13   17.33    1.60
  -6  -1  13   18.10    1.61
  -6   1  12    4.74    0.97
  -6  -1  12    3.19    0.79
  -6   1  11    0.70    0.48
  -6  -1  11    0.92    0.55
   6  -1 -11    0.35    0.54
  -6   1  10    1.37    0.57
  -6   1  10   -0.12    0.44
  -6  -1  10    1.37    0.56
   6  -1 -10    2.34    0.71
  -6   1   9   23.21    1.38
  -6   1   9   25.04    1.16
  -6   1   9   25.94    1.49
  -6  -1   9   22.93    1.39
   6  -1  -9   22.09    1.40
  -6   1   8    4.25    0.75
  -6   1   8    4.09    0.72
  -6   1   8    3.42    0.52
  -6  -1   8    5.01    0.78
  -6  -1   8    3.34    0.70
   6  -1  -8    4.67    0.76
  -6   1   7   75.81    2.06
   6  -1  -7   79.01    2.58
  -6  -1   7   69.63    2.39
  -6  -1   7   70.49    2.33
   6   1  -6   14.30    0.75
  -6   1   6   13.20    0.76
   6  -1  -6   14.04    1.20
  -6  -1   6   15.21    0.95
  -6  -1   6   13.32    0.94
  -6  -1   6   14.63    0.70
   6   1  -5   -0.21    0.20
  -6   1   5   -0.26    0.18
  -6  -1   5    0.24    0.20
  -6  -1   5   -0.16    0.23
  -6  -1   5   -0.23    0.25
   6  -1  -5    0.26    0.31
  -6   1   4   24.80    1.01
   6   1  -4   25.86    1.07
   6   1  -4   24.62    1.14
  -6  -1   4   23.66    0.90
   6  -1  -4   25.20    1.32
   6   1  -3   25.17    1.12
  -6   1   3   24.79    1.03
   6   1  -3   26.12    1.13
   6  -1  -3   23.10    1.23
   6   1  -2    5.59    0.60
  -6   1   2    4.36    0.54
   6   1  -2    4.82    0.63
   6  -1  -2    4.32    0.66
   6   1  -1  143.78    3.76
  -6   1   1  150.56    3.64
   6   1  -1  148.98    3.38
   6  -1  -1  152.07    3.72
  -6  -1   1  149.00    3.36
   6   1   0   22.34    1.21
  -6   1   0   18.96    0.71
   6   1   0   18.56    0.83
  -6   1   0   20.68    1.10
   6  -1   0   17.16    1.01
  -6  -1   0   18.91    0.86
  -6   1  -1    2.59    0.55
   6   1   1    2.68    0.38
  -6   1  -1    2.09    0.31
  -6  -1  -1    3.56    0.48
   6  -1   1    3.05    0.53
  -6   1  -2   16.93    1.15
  -6  -1  -2   17.67    1.19
  -6  -1  -2   16.64    0.90
   6  -1   2   17.94    0.96
   6   1   3   46.85    1.73
  -6   1  -3   45.44    1.99
   6  -1   3   46.24    1.58
  -6  -1  -3   46.81    2.02
  -6  -1  -3   46.14    1.66
  -6   1  -4   -0.29    0.36
   6   1   4    0.47    0.40
  -6  -1  -4    0.12    0.40
  -6  -1  -4    0.16    0.33
   6   1   5   42.56    1.86
  -6   1  -5   44.09    2.14
  -6  -1  -5   44.10    2.15
  -6   1  -6   20.44    1.81
   6   1   6   20.43    1.39
  -6  -1  -6   18.28    1.70
  -6   1  -7    2.28    0.84
   6   1   7    2.39    0.76
  -6  -1  -7    2.60    0.87
  -6   1  -8    9.88    1.40
   6   1   8   11.17    1.40
  -6  -1  -8    9.95    1.37
  -6   1  -9   23.32    2.14
   6   1   9   21.57    1.82
  -6  -1  -9   19.87    1.99
  -6   2  12    4.16    0.87
   6  -2 -12    2.78    0.76
  -6  -2  12    3.30    0.81
  -6   2  11   16.42    1.49
  -6   2  11   14.91    1.45
   6  -2 -11   11.67    1.29
  -6  -2  11   10.97    1.19
  -6   2  10   13.85    1.40
  -6   2  10   12.95    1.08
  -6   2  10   11.95    1.26
   6  -2 -10    9.89    1.14
  -6  -2  10    9.79    1.08
  -6   2   9    2.72    0.65
  -6   2   9    3.09    0.55
  -6   2   9    4.47    0.80
   6  -2  -9    4.73    0.85
  -6  -2   9    3.80    0.69
  -6   2   8    4.04    0.61
   6  -2  -8    2.41    0.65
  -6  -2   8    2.15    0.53
   6  -2  -8    2.12    0.55
  -6   2   7   17.47    0.95
  -6  -2   7   17.09    1.06
   6  -2  -7   17.87    1.10
   6  -2  -7   19.14    1.27
  -6   2   6   25.31    1.10
   6   2  -6   24.11    1.06
   6  -2  -6   24.58    1.21
  -6  -2   6   24.70    1.22
   6  -2  -6   25.10    1.44
  -6  -2   6   23.98    1.24
  -6   2   5  102.35    2.55
   6   2  -5  101.30    2.60
  -6  -2   5   96.91    2.64
   6  -2  -5  100.36    3.09
  -6  -2   5   96.07    2.21
  -6  -2   5  100.28    2.75
  -6   2   4   13.47    0.77
  -6   2   4   13.26    0.62
   6   2  -4   14.39    0.84
   6  -2  -4   10.49    1.05
  -6  -2   4   14.39    0.81
  -6  -2   4   13.24    0.82
   6   2  -3   22.56    1.06
  -6   2   3   21.61    0.89
  -6   2   3   21.66    0.97
  -6  -2   3   22.16    0.95
   6  -2  -3   19.47    1.22
  -6  -2   3   20.02    0.93
  -6   2   2   37.97    1.33
   6   2  -2   41.23    1.53
   6  -2  -2   37.04    1.61
  -6   2   1   13.58    0.83
   6   2  -1   13.60    0.93
   6   2  -1   12.83    0.65
   6  -2  -1   12.99    1.09
  -6  -2   1   13.15    0.77
   6   2   0   25.41    0.86
   6   2   0   26.83    1.36
  -6   2   0   24.72    1.20
   6  -2   0   25.61    1.27
  -6  -2   0   25.45    1.09
   6   2   1  176.05    4.50
  -6   2  -1  170.93    4.23
   6  -2   1  169.16    4.11
  -6  -2  -1  164.56    3.90
   6   2   2   31.70    1.37
   6   2   2   32.53    1.66
  -6   2  -2   33.59    1.57
   6  -2   2   33.51    1.39
  -6  -2  -2   32.99    1.35
  -6   2  -3   14.23    1.23
   6   2   3   16.50    1.01
  -6  -2  -3   12.95    1.23
   6  -2   3   13.30    0.88
  -6  -2  -3   15.10    0.97
   6   2   4   20.02    1.20
  -6   2  -4   19.99    1.38
  -6  -2  -4   21.49    1.44
  -6  -2  -4   20.61    1.24
   6  -2   4   21.81    1.10
  -6   2  -5    0.08    0.41
   6   2   5    0.23    0.45
  -6  -2  -5    1.07    0.53
  -6  -2  -5    0.53    0.41
  -6   2  -6   13.25    1.46
   6   2   6   14.26    1.30
  -6  -2  -6   13.77    1.51
  -6   2  -7   74.66    3.08
   6   2   7   72.63    2.74
  -6  -2  -7   71.06    3.08
   6   2   8    1.14    0.72
  -6   2  -8    0.72    0.59
  -6  -2  -8    0.20    0.60
  -6   2  -9    4.98    1.18
   6   2   9    3.98    1.02
  -6  -2  -9    4.63    1.01
  -6   3  12   16.31    1.56
  -6   3  12   16.94    1.59
   6  -3 -12   14.36    1.56
  -6  -3  12   14.10    1.47
  -6   3  11    1.26    0.49
  -6   3  11    1.59    0.59
  -6   3  11    1.11    0.58
  -6  -3  11    1.01    0.51
   6  -3 -11    0.43    0.50
  -6   3  10   37.06    1.87
  -6   3  10   37.48    1.91
  -6   3  10   37.39    1.64
   6  -3 -10   34.80    1.83
  -6  -3  10   34.88    1.77
  -6   3   9    0.50    0.42
  -6  -3   9    0.17    0.41
   6  -3  -9   -0.23    0.42
   6  -3  -9    1.15    0.62
  -6   3   8    4.73    0.67
   6  -3  -8    5.79    0.78
  -6  -3   8    4.54    0.71
   6  -3  -8    4.82    0.85
  -6   3   7    0.04    0.27
   6   3  -7    0.18    0.28
   6  -3  -7    0.42    0.39
   6  -3  -7    0.11    0.44
  -6  -3   7   -0.03    0.33
  -6   3   6   92.93    2.54
   6   3  -6   93.82    2.56
   6  -3  -6   92.28    2.63
  -6  -3   6   90.64    2.61
   6  -3  -6   91.33    3.05
   6   3  -5    8.88    0.78
  -6   3   5   10.09    0.88
  -6  -3   5   11.20    0.90
   6  -3  -5    8.98    0.77
   6  -3  -5    8.74    1.01
  -6   3   4   89.12    2.42
   6   3  -4   91.24    2.53
  -6  -3   4   90.07    2.38
   6  -3  -4   90.89    2.31
   6  -3  -4   89.21    2.92
   6   3  -3    0.19    0.29
  -6   3   3    0.06    0.19
  -6   3   3    0.25    0.27
   6  -3  -3    0.69    0.36
  -6  -3   3    0.02    0.20
  -6   3   2    2.25    0.38
   6   3  -2    1.82    0.46
   6  -3  -2    2.06    0.58
  -6  -3   2    1.83    0.42
  -6  -3   2    2.40    0.35
  -6  -3   2    2.43    0.37
  -6   3   1    4.30    0.56
   6   3  -1    3.87    0.57
  -6  -3   1    3.34    0.37
   6  -3  -1    3.92    0.68
  -6  -3   1    4.18    0.58
  -6  -3   1    4.07    0.38
   6   3   0   99.13    2.94
  -6   3   0   97.53    2.71
   6  -3   0   99.00    2.93
  -6  -3   0   95.63    2.64
   6   3   1   12.31    1.12
  -6   3  -1   15.30    1.01
   6   3   1   12.97    0.82
  -6  -3  -1   13.18    0.89
   6  -3   1   13.53    1.11
   6   3   2  177.47    4.19
  -6   3  -2  188.80    4.61
   6   3   2  190.98    4.91
  -6  -3  -2  176.45    4.33
   6  -3   2  180.18    4.36
   6   3   3   15.54    1.37
  -6   3  -3   18.05    1.22
   6   3   3   16.22    1.05
  -6  -3  -3   15.80    1.05
   6  -3   3   17.41    1.07
  -6   3  -4    1.26    0.55
   6   3   4    1.30    0.48
   6  -3   4    1.33    0.48
  -6  -3  -4    0.83    0.50
  -6  -3  -4    1.72    0.53
   6   3   5    0.36    0.41
  -6   3  -5    1.30    0.58
  -6  -3  -5    0.86    0.53
  -6  -3  -5    1.39    0.54
   6  -3   5    1.58    0.49
  -6   3  -6   55.34    2.53
   6   3   6   49.24    2.10
  -6  -3  -6   58.22    2.57
  -6  -3  -6   49.20    2.19
   6   3   7   -1.18    0.54
  -6   3  -7    0.17    0.59
  -6  -3  -7   -0.47    0.44
  -6   3  -8   29.23    2.39
   6   3   8   24.18    1.90
  -6  -3  -8   26.87    1.92
   6   3   9   -0.08    0.78
  -6   3  -9    1.51    0.83
  -6   4  12    1.03    0.63
  -6   4  12    0.05    0.47
  -6   4  12    1.13    0.61
   6  -4 -12    1.41    0.63
  -6  -4  12    1.46    0.63
  -6   4  11    5.15    0.99
  -6   4  11    6.24    0.90
  -6   4  11    3.74    0.86
  -6  -4  11    4.65    0.87
   6  -4 -11    3.91    0.83
  -6   4  10    0.18    0.41
   6  -4 -10   -0.07    0.49
  -6  -4  10    0.42    0.50
  -6   4   9    5.61    0.76
   6  -4  -9    6.06    0.94
   6  -4  -9    7.49    1.12
  -6  -4   9    6.41    0.94
   6   4  -8    5.86    0.70
  -6   4   8    4.99    0.73
  -6  -4   8    4.58    0.75
   6  -4  -8    5.54    0.94
   6  -4  -8    4.22    0.73
  -6   4   7    0.41    0.34
   6   4  -7    0.14    0.31
   6  -4  -7    0.22    0.36
  -6  -4   7    0.37    0.38
   6  -4  -7    0.65    0.54
  -6   4   6    3.76    0.61
   6   4  -6    3.99    0.63
   6  -4  -6    3.66    0.59
  -6  -4   6    4.20    0.64
   6  -4  -6    3.22    0.70
   6   4  -5   53.07    1.88
  -6   4   5   55.64    1.84
  -6  -4   5   53.57    1.79
   6  -4  -5   52.45    2.23
   6  -4  -5   54.92    1.75
  -6   4   4   12.24    0.83
   6   4  -4   11.88    0.99
   6  -4  -4   11.81    1.21
   6  -4  -4   13.20    0.76
  -6  -4   4   11.84    0.77
  -6   4   3   18.00    0.97
   6   4  -3   17.24    1.06
  -6   4   3   16.69    0.78
   6  -4  -3   17.11    1.19
  -6  -4   3   18.39    0.85
   6  -4  -3   17.60    0.77
  -6   4   2    3.14    0.45
   6   4  -2    4.02    0.65
  -6   4   2    3.86    0.55
  -6  -4   2    3.89    0.62
  -6  -4   2    3.86    0.43
   6  -4  -2    3.55    0.74
  -6   4   1   20.92    1.02
   6   4  -1   22.30    1.22
   6  -4  -1   22.78    1.36
  -6  -4   1   25.14    1.22
  -6   4   0    7.66    0.76
   6   4   0    7.34    0.69
   6   4   0    9.98    1.00
   6  -4   0    6.19    0.84
  -6  -4   0    7.84    0.82
  -6   4  -1   95.90    2.79
   6   4   1   88.00    2.95
   6   4   1   97.75    2.57
  -6  -4  -1   96.28    2.78
   6  -4   1   99.32    2.92
  -6   4  -2   29.87    1.47
   6   4   2   27.89    1.27
   6   4   2   30.62    1.65
   6  -4   2   25.79    1.38
  -6  -4  -2   29.03    1.42
   6   4   3    1.59    0.60
  -6   4  -3    1.63    0.54
   6   4   3    1.78    0.51
   6  -4   3    0.87    0.41
  -6  -4  -3    1.30    0.46
   6   4   4   36.70    1.65
  -6   4  -4   36.08    1.84
  -6  -4  -4   36.67    1.75
   6  -4   4   37.97    1.68
   6   4   5    3.03    0.68
  -6   4  -5    3.82    0.84
   6  -4   5    3.35    0.71
  -6  -4  -5    3.49    0.76
  -6  -4  -5    4.55    0.92
  -6   4  -6    2.05    0.77
   6   4   6    0.87    0.54
  -6  -4  -6    2.08    0.70
  -6  -4  -6    1.05    0.58
   6  -4   6    1.61    0.57
   6   4   7   51.43    2.26
  -6   4  -7   50.32    2.53
  -6  -4  -7   49.71    2.49
  -6  -4  -7   51.69    2.41
  -6   4  -8    4.28    1.05
   6   4   8    3.58    0.94
  -6  -4  -8    2.36    0.83
  -6   5  12    5.78    0.93
  -6   5  12    6.31    1.04
  -6   5  12    8.74    1.17
   6  -5 -12    5.34    0.97
  -6  -5  12    3.94    0.87
  -6   5  11    1.67    0.60
  -6   5  11    3.71    0.81
  -6   5  11    2.41    0.73
   6  -5 -11    0.75    0.67
  -6  -5  11    2.33    0.71
  -6   5  10    6.67    0.95
   6  -5 -10    6.74    1.00
  -6  -5  10    8.16    1.14
   6  -5 -10    8.72    1.21
  -6   5   9   12.28    1.19
   6  -5  -9   12.06    1.22
  -6  -5   9   11.67    1.23
   6  -5  -9   13.05    1.40
  -6   5   8    0.80    0.45
   6   5  -8    0.35    0.39
  -6  -5   8    0.01    0.44
   6  -5  -8    0.27    0.55
   6  -5  -8    0.68    0.51
  -6   5   7   55.96    2.02
   6   5  -7   57.54    2.06
   6  -5  -7   53.41    2.41
   6  -5  -7   55.20    2.04
  -6  -5   7   57.78    2.10
   6   5  -6   23.41    1.26
  -6   5   6   23.09    1.23
   6  -5  -6   26.33    1.26
  -6  -5   6   23.42    1.23
   6  -5  -6   22.74    1.54
  -6   5   5    3.18    0.57
   6   5  -5    4.86    0.69
   6  -5  -5    3.95    0.58
   6  -5  -5    4.96    0.92
  -6  -5   5    4.83    0.64
  -6   5   4   36.86    1.48
   6   5  -4   37.42    1.59
   6  -5  -4   39.11    1.35
  -6  -5   4   35.85    1.36
   6  -5  -4   39.49    1.88
  -6   5   3   13.45    0.86
   6   5  -3   13.66    0.98
   6  -5  -3   13.27    1.31
  -6  -5   3   12.73    0.75
  -6  -5   3   15.17    1.22
   6   5  -2   -0.23    0.29
  -6   5   2    0.05    0.26
  -6   5   2    0.12    0.27
   6  -5  -2   -0.22    0.37
  -6  -5   2   -0.26    0.26
  -6   5   1  106.33    2.82
   6   5  -1  104.68    2.58
  -6   5   1  106.27    2.85
   6   5  -1  102.49    3.08
   6  -5  -1  103.63    3.28
  -6  -5   1  110.21    3.06
   6   5   0   21.89    1.03
   6   5   0   22.44    1.31
  -6   5   0   23.29    1.17
   6  -5   0   21.11    1.30
  -6  -5   0   22.37    1.23
   6   5   1    0.75    0.37
  -6   5  -1    0.59    0.36
   6   5   1    0.15    0.39
  -6  -5  -1    0.33    0.39
   6  -5   1   -0.28    0.29
  -6   5  -2   51.52    2.04
   6   5   2   52.24    2.24
   6   5   2   53.19    1.85
  -6  -5  -2   55.49    2.11
   6  -5   2   51.61    2.08
   6   5   3    6.54    0.81
  -6   5  -3    6.78    0.88
   6   5   3    7.35    1.05
   6  -5   3    6.74    0.92
  -6  -5  -3    6.16    0.88
   6   5   4    4.74    0.77
  -6   5  -4    4.42    0.80
   6   5   4    3.65    0.81
   6  -5   4    5.45    0.88
  -6  -5  -4    6.62    0.99
  -6   5  -5   39.36    2.11
   6   5   5   45.92    1.98
  -6  -5  -5   41.98    2.06
   6  -5   5   44.20    1.97
  -6   5  -6   18.51    1.74
   6   5   6   14.26    1.32
   6  -5   6   16.49    1.44
  -6  -5  -6   16.39    1.52
  -6  -5  -6   15.75    1.57
  -6   5  -7    0.14    0.55
   6   5   7    0.00    0.52
  -6  -5  -7    1.31    0.68
   6  -5   7    0.12    0.48
  -6  -5  -7    0.00    0.59
  -6   5  -8   20.50    1.93
   6   5   8   20.37    1.77
  -6  -5  -8   16.44    1.77
  -6   6  11    0.39    0.51
  -6  -6  11    0.25    0.52
   6  -6 -11   -0.14    0.48
  -6   6  10    3.39    0.73
  -6  -6  10    4.33    0.89
   6  -6 -10    4.86    0.85
   6  -6 -10    5.55    1.03
  -6   6   9    0.13    0.42
   6   6  -9    0.42    0.46
   6  -6  -9    0.84    0.51
   6  -6  -9   -0.16    0.56
  -6  -6   9    0.44    0.46
   6   6  -8   45.73    1.97
  -6   6   8   46.19    1.96
   6  -6  -8   49.10    2.04
   6  -6  -8   47.65    2.31
  -6  -6   8   43.30    1.96
  -6   6   7    0.17    0.40
   6   6  -7    0.15    0.45
   6  -6  -7   -0.09    0.43
  -6  -6   7   -0.13    0.39
   6  -6  -7    0.24    0.50
   6   6  -6    7.28    0.87
  -6   6   6    8.92    0.96
   6  -6  -6    7.17    1.05
   6  -6  -6    6.53    0.76
  -6  -6   6    6.12    0.77
  -6   6   5    9.55    0.94
   6   6  -5   10.46    1.01
   6  -6  -5    8.34    1.17
  -6  -6   5   10.69    0.96
  -6   6   4   10.20    0.96
   6   6  -4    7.37    0.86
  -6  -6   4    9.84    0.83
   6  -6  -4    8.45    1.09
  -6  -6   4    7.76    0.89
  -6   6   3    0.06    0.28
   6   6  -3   -0.31    0.27
  -6  -6   3    0.20    0.26
  -6  -6   3   -0.13    0.32
   6  -6  -3   -0.59    0.32
   6   6  -2  156.54    4.20
  -6   6   2  166.56    3.79
  -6   6   2  157.55    3.90
  -6  -6   2  161.17    4.20
   6  -6  -2  156.20    4.49
  -6   6   1    1.73    0.45
  -6   6   1    2.08    0.49
   6   6  -1    2.03    0.57
   6  -6  -1    1.22    0.52
  -6  -6   1    1.48    0.53
   6   6   0    6.29    0.83
   6   6   0    8.64    0.78
  -6   6   0    8.29    0.85
  -6   6   0    9.39    0.92
  -6  -6   0    8.82    0.99
   6  -6   0    9.83    1.15
  -6   6  -1    0.44    0.39
   6   6   1    0.66    0.38
   6   6   1    0.50    0.44
  -6  -6  -1    0.14    0.34
   6  -6   1    1.15    0.52
   6   6   2    2.75    0.70
   6   6   2    2.66    0.55
  -6   6  -2    3.91    0.70
  -6  -6  -2    3.23    0.71
   6  -6   2    2.05    0.65
  -6   6  -3    4.04    0.78
   6   6   3    2.64    0.73
   6   6   3    3.49    0.67
   6  -6   3    1.84    0.62
  -6  -6  -3    3.58    0.73
   6   6   4   78.58    2.63
   6   6   4   87.91    3.25
  -6   6  -4   74.90    2.87
   6  -6   4   83.39    2.91
  -6  -6  -4   81.35    2.96
  -6   6  -5    0.39    0.54
   6   6   5   -0.36    0.43
   6   6   5    0.42    0.57
  -6  -6  -5   -0.12    0.49
   6  -6   5   -0.25    0.45
   6   6   6   21.41    1.68
  -6   6  -6   19.58    1.81
  -6  -6  -6   19.53    1.80
   6  -6   6   20.60    1.71
  -6  -6  -6   20.03    1.78
  -6   6  -7    0.29    0.57
   6   6   7    1.42    0.62
   6  -6   7    1.32    0.63
  -6  -6  -7    0.67    0.65
  -6   7  10    0.30    0.58
   6  -7 -10   -0.19    0.58
  -6  -7  10   -0.19    0.41
   6  -7 -10   -0.24    0.51
   6   7  -9    0.31    0.42
  -6   7   9    0.55    0.49
   6  -7  -9    0.34    0.46
  -6  -7   9   -0.62    0.45
   6  -7  -9    0.54    0.69
   6   7  -8    1.02    0.52
  -6   7   8    0.57    0.47
   6  -7  -8    0.61    0.52
  -6  -7   8    0.34    0.48
   6  -7  -8    0.14    0.67
  -6   7   7   16.84    1.36
   6   7  -7   15.88    1.41
  -6  -7   7   17.41    1.38
   6  -7  -7   14.75    1.26
   6  -7  -7   14.37    1.52
   6   7  -6   16.43    1.34
  -6   7   6   17.53    1.16
  -6  -7   6   17.29    1.15
   6  -7  -6   17.30    1.62
   6   7  -5    3.37    0.71
  -6   7   5    2.60    0.60
  -6  -7   5    1.70    0.50
  -6  -7   5    3.78    0.75
   6  -7  -5    3.15    0.81
   6   7  -4    8.75    1.00
  -6   7   4    8.16    0.88
  -6  -7   4    8.41    0.84
   6  -7  -4    7.23    1.07
  -6  -7   4    7.46    0.95
   6   7  -3    8.62    1.01
  -6   7   3    9.76    0.97
  -6  -7   3    9.64    1.08
   6  -7  -3    8.78    1.19
   6   7  -2   -0.10    0.36
  -6   7   2    0.13    0.34
   6  -7  -2    0.61    0.52
  -6  -7   2    0.86    0.48
  -6   7   1   32.02    1.47
   6   7  -1   29.58    1.62
  -6   7   1   30.73    1.38
   6  -7  -1   30.14    1.82
  -6  -7   1   30.77    1.65
   6   7   0    2.10    0.62
  -6   7   0    3.35    0.65
  -6   7   0    2.38    0.53
   6  -7   0    2.45    0.69
  -6  -7   0    2.66    0.68
   6   7   1    4.53    0.68
  -6   7  -1    3.84    0.66
   6   7   1    3.98    0.78
  -6   7  -1    4.07    0.70
  -6  -7  -1    3.38    0.75
   6  -7   1    3.95    0.84
   6   7   2    3.08    0.61
   6   7   2    2.66    0.71
  -6   7  -2    1.47    0.55
   6  -7   2    1.79    0.66
  -6  -7  -2    1.77    0.68
   6   7   3   29.89    1.86
   6   7   3   32.19    1.55
  -6   7  -3   31.77    1.77
  -6  -7  -3   31.25    1.80
   6  -7   3   32.14    1.83
   6   7   4    5.72    1.03
  -6   7  -4    5.79    0.99
   6   7   4    4.35    0.80
  -6  -7  -4    6.45    1.09
   6  -7   4    5.57    1.02
   6   7   5   29.63    1.60
   6   7   5   25.82    1.84
  -6   7  -5   28.40    1.95
   6  -7   5   27.09    1.75
  -6  -7  -5   25.43    1.80
  -6   7  -6    4.50    0.98
   6   7   6    3.34    0.74
  -6  -7  -6    4.74    0.98
   6  -7   6    4.73    0.96
   6   7   7    0.51    0.61
  -6   7  -7   -0.23    0.57
   6  -7   7    0.53    0.57
  -6  -7  -7    0.40    0.66
  -6   8  10   11.03    1.33
   6   8 -10   12.64    1.35
   6  -8 -10    7.99    1.04
  -6  -8  10   10.14    1.37
   6   8  -9    4.60    0.87
  -6   8   9    4.21    0.89
   6  -8  -9    3.95    0.88
  -6  -8   9    3.27    0.82
   6  -8  -9    4.13    0.97
  -6   8   8   22.23    1.72
   6   8  -8   25.39    1.63
  -6  -8   8   21.10    1.45
   6  -8  -8   27.29    2.19
  -6   8   7   10.65    1.12
   6   8  -7    9.76    1.16
  -6  -8   7   11.39    1.20
   6  -8  -7   12.74    1.50
   6   8  -6    2.68    0.70
  -6   8   6    2.02    0.55
   6  -8  -6    2.25    0.78
  -6  -8   6    3.91    0.73
  -6  -8   6    1.93    0.63
  -6   8   5   11.86    1.17
   6   8  -5   12.08    1.30
   6  -8  -5    8.83    1.21
  -6  -8   5   10.50    1.02
  -6  -8   5    9.95    1.19
  -6   8   4    1.85    0.52
   6   8  -4    1.43    0.60
  -6  -8   4    1.74    0.62
   6  -8  -4    1.98    0.73
   6   8  -3    1.01    0.53
  -6   8   3    0.17    0.39
  -6  -8   3    0.60    0.45
   6  -8  -3    0.57    0.61
   6   8  -2   29.70    1.70
  -6   8   2   29.76    1.46
   6  -8  -2   31.01    1.94
  -6  -8   2   32.63    1.75
   6   8  -1    0.49    0.50
  -6   8   1    0.35    0.40
  -6   8   1    0.60    0.37
  -6  -8   1   -0.12    0.44
   6  -8  -1    0.98    0.62
  -6   8   0   22.82    1.31
   6   8   0   23.71    1.58
  -6   8   0   26.00    1.39
   6  -8   0   25.59    1.75
  -6  -8   0   26.27    1.63
  -6   8  -1   38.94    1.70
   6   8   1   42.95    2.13
  -6   8  -1   39.89    1.84
   6  -8   1   41.59    2.16
  -6  -8  -1   44.61    2.10
   6   8   2    0.37    0.56
  -6   8  -2    0.21    0.44
  -6   8  -2    0.35    0.43
   6   8   2    0.68    0.50
  -6  -8  -2    0.11    0.49
   6  -8   2    0.61    0.62
   6   8   3    0.86    0.67
  -6   8  -3    0.77    0.47
  -6   8  -3    1.37    0.62
   6   8   3    0.95    0.54
  -6  -8  -3    0.97    0.68
   6  -8   3    1.02    0.65
   6   8   4   13.03    1.24
   6   8   4   11.53    1.46
  -6   8  -4   10.10    1.30
  -6  -8  -4   11.34    1.46
   6  -8   4   12.74    1.46
   6   8   5    1.26    0.58
   6   8   5    1.21    0.76
  -6   8  -5    1.17    0.71
   6  -8   5    1.56    0.70
  -6  -8  -5    2.32    0.85
  -6   8  -6    8.65    1.33
   6   8   6   11.81    1.32
  -6  -8  -6   10.92    1.51
   6  -8   6    9.76    1.31
   6   9  -9    0.15    0.49
  -6   9   9    0.52    0.67
  -6  -9   9   -0.59    0.42
   6   9  -8    0.67    0.59
  -6   9   8    0.46    0.43
   6  -9  -8    1.06    0.71
  -6  -9   8    0.35    0.61
  -6  -9   8    1.16    0.64
  -6   9   7    0.37    0.44
   6   9  -7    1.04    0.49
   6  -9  -7    0.62    0.73
  -6  -9   7   -0.34    0.44
  -6  -9   7    0.64    0.51
  -6   9   6    4.59    0.80
   6   9  -6    6.65    1.01
  -6  -9   6    8.70    1.27
   6  -9  -6    5.34    1.07
  -6   9   5    0.18    0.43
   6   9  -5   -0.21    0.47
  -6  -9   5   -0.38    0.38
   6  -9  -5    0.15    0.67
   6   9  -4   31.37    1.81
  -6   9   4   29.74    1.57
  -6  -9   4   31.00    1.83
   6  -9  -4   29.67    1.97
   6   9  -3    2.93    0.74
  -6   9   3    2.14    0.56
   6  -9  -3    2.95    0.94
  -6  -9   3    1.69    0.64
  -6   9   2   -0.05    0.40
   6   9  -2   -0.21    0.47
  -6  -9   2   -0.12    0.37
   6  -9  -2    0.82    0.70
   6   9  -1    1.83    0.68
  -6   9   1    1.08    0.50
   6  -9  -1    2.25    0.83
  -6  -9   1    1.21    0.57
   6   9   0   55.70    2.49
  -6   9   0   56.99    2.21
  -6   9   0   54.26    2.11
   6  -9   0   53.78    2.62
  -6  -9   0   54.93    2.44
   6   9   1    0.22    0.56
  -6   9  -1    0.85    0.50
  -6   9  -1    1.19    0.57
   6  -9   1    0.57    0.61
  -6  -9  -1    0.47    0.63
  -6   9  -2    9.08    1.14
  -6   9  -2   11.01    1.12
   6   9   2    9.10    1.25
  -6  -9  -2   11.73    1.43
   6  -9   2    8.73    1.22
  -6   9  -3    0.79    0.63
   6   9   3    0.78    0.68
   6  -9   3    2.99    0.85
  -6  -9  -3    1.66    0.73
   6   9   4    0.93    0.72
   6   9   4    1.75    0.63
  -6   9  -4    0.11    0.63
  -6  -9  -4    0.23    0.68
   6  -9   4    1.77    0.74
  -6   9  -5    0.96    0.75
   6   9   5    2.49    0.73
   6   9   5    1.00    0.84
  -6  -9  -5    1.69    0.80
   6  -9   5    1.44    0.66
   6  10  -7    8.53    1.21
  -6  10   7    5.81    0.90
   6 -10  -7    4.98    1.09
  -6 -10   7    6.32    1.10
  -6  10   6   -0.39    0.33
   6  10  -6   -0.50    0.46
   6 -10  -6   -0.31    0.68
  -6 -10   6    0.14    0.52
  -6  10   5    8.19    1.02
   6  10  -5    5.70    1.00
  -6 -10   5    5.79    1.02
   6 -10  -5    7.53    1.27
  -6  10   4    3.89    0.74
   6  10  -4    1.85    0.69
   6 -10  -4    3.40    0.92
  -6 -10   4    1.85    0.67
  -6  10   3    2.88    0.69
   6  10  -3    2.41    0.82
  -6 -10   3    2.45    0.73
   6 -10  -3    1.85    0.85
   6  10  -2    0.90    0.66
  -6  10   2    1.19    0.52
   6 -10  -2    1.11    0.81
  -6 -10   2    0.50    0.50
   6  10  -1    1.02    0.67
  -6  10   1   -0.16    0.44
   6 -10  -1    1.23    0.79
  -6 -10   1    0.31    0.45
   6  10   0    6.90    1.14
  -6  10   0    8.51    1.04
   6 -10   0    9.00    1.44
  -6 -10   0    8.95    1.23
  -6  10  -1   15.25    1.47
   6  10   1   16.09    1.69
   6 -10   1   10.65    1.52
  -6 -10  -1   13.97    1.52
  -6  10  -2    0.34    0.61
   6  10   2    0.77    0.66
   6 -10   2   -0.43    0.49
  -6 -10  -2   -0.03    0.52
  -6  10  -3    8.48    1.24
   6  10   3    6.27    1.12
   6 -10   3   10.88    1.50
  -6 -10  -3    7.11    1.27
   6  10   4    0.74    0.75
  -6  10  -4    0.68    0.72
   6 -10   4    1.17    0.68
  -6 -10  -4    1.36    0.90
  -6  11   5    2.07    0.63
   6  11  -5    1.33    0.66
   6 -11  -5    0.79    0.83
  -6 -11   5    1.26    0.72
   6  11  -4   12.84    1.53
  -6  11   4    9.57    1.14
  -6 -11   4    7.52    1.15
   6 -11  -4   11.97    1.65
  -6  11   3    1.61    0.59
   6  11  -3    0.88    0.73
   6 -11  -3    1.28    0.76
  -6 -11   3    2.33    0.84
   6  11  -2    2.36    0.88
  -6  11   2    1.35    0.53
   6 -11  -2    0.98    0.77
  -6 -11   2    2.10    0.75
   6  11  -1    4.18    0.99
  -6  11   1    5.54    0.87
   6 -11  -1    4.28    1.13
  -6 -11   1    5.20    0.99
   6  11   0   10.37    1.43
   6 -11   0   16.04    1.97
  -6 -11   0   15.10    1.65
   6  11   1    2.43    0.88
  -6 -11  -1    4.12    1.00
   6 -11   1    5.28    1.16
  -7   0  12    8.17    1.14
  -7   0  11   -0.04    0.46
  -7   0  10   14.49    1.41
  -7   0  10   13.47    1.36
  -7   0   9    0.03    0.37
  -7   0   9   -0.16    0.34
  -7   0   8   14.25    1.30
  -7   0   8   14.67    1.27
  -7   0   7   -0.64    0.34
  -7   0   7   -0.21    0.40
  -7   0   7    0.04    0.24
   7   0  -6   28.47    1.49
  -7   0   6   29.06    1.15
   7   0  -5    0.24    0.25
   7   0  -5    0.22    0.38
  -7   0   5   -0.12    0.22
   7   0  -4   76.39    2.50
   7   0  -4   81.15    2.35
  -7   0   4   80.67    2.15
   7   0  -3    0.23    0.31
   7   0  -3   -0.11    0.25
   7   0  -2   54.40    1.92
   7   0  -2   58.39    2.00
  -7   0   1    0.01    0.18
  -7   0   1    0.04    0.27
   7   0  -1   -0.09    0.28
   7   0   0  116.39    3.04
  -7   0   0  120.96    3.38
  -7   0   0  117.26    2.78
   7   0   1   -0.10    0.26
  -7   0  -1   -0.07    0.32
  -7   0  -2   64.31    2.43
  -7   0  -3    0.20    0.43
  -7   0  -4   59.61    2.55
  -7   0  -5    0.25    0.52
  -7   0  -6   33.42    2.07
  -7   0  -7    0.27    0.64
  -7   0  -8   25.83    2.26
  -7   1  12    3.49    0.89
  -7  -1  12    3.70    0.86
  -7   1  11   14.01    1.52
  -7   1  11   16.29    1.57
  -7  -1  11   14.45    1.48
  -7   1  10    1.74    0.65
  -7   1  10    2.67    0.70
  -7  -1  10    2.90    0.70
  -7   1   9   15.80    1.46
  -7   1   9   15.88    1.53
  -7  -1   9   10.95    1.16
  -7   1   8   33.92    1.36
  -7  -1   8   37.56    1.74
  -7  -1   8   33.32    1.73
  -7   1   7    8.56    0.78
   7  -1  -7    8.94    1.09
  -7  -1   7   10.28    1.06
  -7  -1   7    9.86    1.08
  -7   1   6   23.34    1.08
  -7  -1   6   25.09    1.31
  -7  -1   6   23.50    1.28
  -7  -1   6   24.40    0.98
   7  -1  -6   23.45    1.42
  -7   1   5   68.77    1.97
   7   1  -5   65.88    2.01
  -7  -1   5   66.65    1.81
   7  -1  -5   57.62    2.27
  -7   1   4    1.07    0.32
  -7   1   4    1.17    0.35
   7   1  -4    1.18    0.39
   7   1  -4    0.37    0.37
   7  -1  -4    1.45    0.50
  -7   1   3   30.84    1.28
   7   1  -3   32.52    1.42
   7   1  -3   30.24    1.31
   7  -1  -3   29.62    1.46
  -7   1   2   34.62    1.41
   7   1  -2   33.48    1.35
   7   1  -2   35.77    1.56
   7  -1  -2   34.70    1.57
  -7   1   1    3.55    0.41
   7   1  -1    4.19    0.67
   7   1  -1    3.44    0.52
  -7   1   1    3.49    0.58
   7  -1  -1    2.98    0.58
  -7  -1   1    3.62    0.48
   7   1   0   39.93    1.38
   7   1   0   41.25    1.81
  -7   1   0   41.07    1.70
  -7  -1   0   40.84    1.41
   7  -1   0   40.84    1.64
  -7   1  -1  186.32    4.72
  -7  -1  -1  183.01    4.18
  -7  -1  -1  184.78    4.79
   7  -1   1  190.17    4.47
  -7   1  -2    9.17    1.02
  -7  -1  -2    8.31    0.98
   7  -1   2   10.55    0.98
  -7  -1  -2    9.63    0.84
  -7   1  -3   33.41    1.80
  -7  -1  -3   35.19    1.84
  -7   1  -4   12.98    1.34
  -7  -1  -4   10.55    1.23
  -7   1  -5    1.11    0.59
  -7  -1  -5   -0.36    0.43
  -7   1  -6    9.92    1.33
  -7  -1  -6   12.06    1.49
  -7   1  -7   39.81    2.34
  -7  -1  -7   37.94    2.30
  -7   1  -8    0.31    0.60
  -7  -1  -8   -0.20    0.64
  -7   2  12    0.77    0.55
  -7   2  12    0.07    0.57
  -7  -2  12    0.03    0.46
  -7   2  11    0.67    0.59
  -7   2  11    0.19    0.56
   7  -2 -11    0.72    0.59
  -7  -2  11    1.84    0.62
  -7   2  10    7.04    1.06
  -7   2  10    9.25    1.22
   7  -2 -10    7.61    1.04
  -7  -2  10    7.90    1.08
  -7   2   9    1.35    0.44
   7  -2  -9    0.87    0.56
  -7  -2   9    0.63    0.49
  -7   2   8   20.44    1.09
  -7  -2   8   18.23    1.26
   7  -2  -8   19.34    1.66
  -7   2   7   23.32    1.17
   7  -2  -7   25.18    1.57
  -7  -2   7   23.80    1.34
  -7  -2   7   23.79    1.30
   7   2  -6   19.64    1.03
  -7   2   6   21.02    1.07
  -7  -2   6   18.28    1.11
   7  -2  -6   21.24    1.71
  -7  -2   6   17.41    1.07
   7   2  -5    2.04    0.46
  -7   2   5    2.86    0.53
  -7  -2   5    2.05    0.49
   7  -2  -5    1.76    0.59
  -7  -2   5    2.15    0.38
  -7  -2   5    2.10    0.51
  -7   2   4   42.39    1.37
   7   2  -4   43.89    1.63
  -7   2   4   39.56    1.47
  -7  -2   4   44.46    1.56
   7  -2  -4   38.44    1.83
  -7  -2   4   41.56    1.56
   7   2  -3   14.11    0.98
  -7   2   3   14.15    0.81
   7  -2  -3   14.82    1.31
   7   2  -2    1.65    0.38
   7   2  -2    2.11    0.52
  -7   2   2    2.56    0.47
   7  -2  -2    2.25    0.54
  -7  -2   2    2.98    0.51
   7   2  -1   93.26    2.89
  -7   2   1   89.57    2.63
   7   2  -1   89.08    2.28
  -7  -2   1   93.81    2.54
   7  -2  -1   97.22    2.89
  -7   2   0    0.18    0.34
   7   2   0    0.01    0.34
  -7  -2   0    0.41    0.29
   7  -2   0    0.37    0.39
  -7   2  -1    0.58    0.43
   7   2   1    0.81    0.45
   7  -2   1    0.30    0.35
  -7  -2  -1    0.09    0.29
  -7   2  -2   14.41    1.24
   7  -2   2   15.53    1.05
  -7  -2  -2   15.93    0.99
  -7  -2  -2   17.02    1.44
  -7   2  -3   64.75    2.50
   7  -2   3   60.09    2.12
  -7  -2  -3   61.84    2.15
  -7  -2  -3   62.21    2.53
   7   2   4   18.66    1.44
  -7   2  -4   16.26    1.56
  -7  -2  -4   17.49    1.59
   7   2   5   46.81    2.07
  -7   2  -5   46.29    2.33
  -7  -2  -5   46.32    2.32
  -7   2  -6    6.43    1.17
   7   2   6    5.38    0.98
  -7  -2  -6    5.27    1.12
   7   2   7   10.59    1.35
  -7   2  -7   10.22    1.48
  -7  -2  -7   12.65    1.59
   7   2   8   15.33    1.63
  -7   2  -8   17.17    1.93
  -7  -2  -8   16.97    1.80
  -7   3  12    1.96    0.75
  -7   3  12    1.84    0.72
   7  -3 -12    0.52    0.58
  -7  -3  12    2.00    0.70
  -7   3  11    0.06    0.55
  -7   3  11    0.60    0.55
  -7   3  11    0.28    0.58
  -7  -3  11    0.72    0.61
   7  -3 -11    1.10    0.63
  -7   3  10   -0.05    0.47
  -7   3  10    0.19    0.42
  -7   3  10   -0.46    0.41
  -7  -3  10    0.37    0.43
   7  -3 -10   -0.34    0.44
  -7   3   9    3.20    0.63
   7  -3  -9    2.89    0.76
   7  -3  -9    1.10    0.52
  -7  -3   9    1.32    0.52
  -7   3   8   60.45    2.04
   7  -3  -8   58.62    2.21
  -7  -3   8   55.35    2.15
   7  -3  -8   59.51    2.53
   7   3  -7    0.98    0.40
  -7   3   7    1.36    0.45
   7  -3  -7    1.60    0.66
   7  -3  -7    1.17    0.49
  -7  -3   7    1.33    0.47
   7   3  -6   36.04    1.51
  -7   3   6   37.68    1.50
   7  -3  -6   39.07    1.97
  -7  -3   6   34.40    1.52
   7  -3  -6   35.39    1.49
   7   3  -5    0.31    0.32
  -7   3   5    0.16    0.30
   7  -3  -5    0.02    0.35
  -7  -3   5    0.20    0.29
  -7   3   4    1.82    0.43
   7   3  -4    0.85    0.41
   7  -3  -4    1.31    0.49
  -7  -3   4    1.31    0.37
  -7  -3   4    1.42    0.38
  -7   3   3    0.51    0.35
   7   3  -3    1.21    0.42
  -7   3   3    0.41    0.27
  -7  -3   3    0.70    0.31
   7  -3  -3    0.35    0.40
  -7  -3   3    0.53    0.27
   7   3  -2  167.46    4.26
  -7   3   2  168.69    3.93
  -7  -3   2  167.26    4.05
  -7  -3   2  161.86    3.59
  -7  -3   2  167.18    3.72
   7  -3  -2  171.11    4.43
   7   3  -1   -0.07    0.32
  -7   3   1   -0.02    0.26
  -7  -3   1    0.62    0.30
   7  -3  -1   -0.04    0.36
   7   3   0   52.53    2.14
  -7   3   0   57.61    2.01
   7  -3   0   56.00    2.15
  -7  -3   0   56.26    1.94
   7   3   1    9.10    1.06
  -7   3  -1    9.53    1.00
  -7  -3  -1    9.51    0.93
   7  -3   1    7.85    0.92
  -7   3  -2    5.52    0.82
   7   3   2    7.26    0.88
   7   3   2    5.52    0.89
   7  -3   2    7.03    0.90
  -7  -3  -2    6.57    0.85
  -7   3  -3    0.25    0.50
   7   3   3    0.24    0.44
  -7  -3  -3    0.18    0.34
   7  -3   3   -0.62    0.28
  -7  -3  -3    0.07    0.39
   7   3   4   61.83    2.33
  -7   3  -4   72.02    2.78
  -7  -3  -4   63.52    2.39
   7  -3   4   68.08    2.38
  -7  -3  -4   73.95    2.85
   7   3   5   -0.31    0.41
  -7   3  -5   -0.73    0.44
  -7  -3  -5   -0.01    0.41
  -7  -3  -5    0.20    0.50
   7   3   6   48.64    2.20
  -7   3  -6   51.11    2.57
  -7  -3  -6   52.24    2.54
   7   3   7    0.93    0.68
  -7   3  -7    0.69    0.64
  -7  -3  -7   -0.51    0.55
  -7   3  -8    0.83    0.73
   7   3   8    0.39    0.76
  -7  -3  -8    0.12    0.57
  -7   4  12    1.92    0.71
  -7   4  12    2.18    0.70
  -7  -4  12    1.09    0.60
   7  -4 -12    0.38    0.62
  -7   4  11   -0.77    0.43
  -7   4  11    0.39    0.52
  -7   4  11    0.31    0.56
   7  -4 -11   -0.43    0.52
  -7  -4  11   -0.04    0.52
  -7   4  10    5.91    0.85
   7  -4 -10    9.21    1.35
  -7  -4  10    6.01    0.96
   7  -4 -10    6.81    1.02
  -7   4   9    6.36    0.83
  -7  -4   9    6.98    0.98
   7  -4  -9    6.25    0.91
   7  -4  -9    6.86    1.15
  -7   4   8    1.55    0.53
  -7  -4   8   -0.10    0.38
   7  -4  -8    0.13    0.59
   7  -4  -8    0.12    0.43
   7   4  -7   93.84    2.79
  -7   4   7   92.14    2.75
   7  -4  -7   95.83    3.37
   7  -4  -7   96.01    2.85
  -7  -4   7   91.69    2.84
  -7   4   6   -0.04    0.31
   7   4  -6    0.14    0.31
  -7  -4   6    0.23    0.34
   7  -4  -6    0.21    0.47
   7  -4  -6    0.14    0.38
  -7   4   5    0.74    0.35
   7   4  -5    1.29    0.46
  -7  -4   5    0.87    0.38
   7  -4  -5    1.39    0.42
   7  -4  -5    0.88    0.52
   7   4  -4   35.12    1.56
  -7   4   4   37.59    1.51
   7  -4  -4   34.75    1.80
  -7  -4   4   35.71    1.36
   7   4  -3   31.66    1.51
  -7   4   3   33.40    1.44
   7  -4  -3   30.92    1.68
  -7  -4   3   32.61    1.21
  -7  -4   3   33.13    1.51
  -7   4   2    0.22    0.32
  -7   4   2   -0.10    0.23
   7   4  -2    0.15    0.33
   7  -4  -2    0.43    0.42
  -7  -4   2    0.11    0.34
  -7   4   1   71.76    2.22
   7   4  -1   67.86    2.45
   7  -4  -1   69.09    2.55
  -7  -4   1   74.76    2.34
   7   4   0    1.25    0.46
  -7   4   0    1.53    0.47
   7  -4   0    1.13    0.51
  -7  -4   0    1.49    0.48
  -7   4  -1   19.04    1.21
   7   4   1   14.63    1.33
   7   4   1   18.58    1.08
   7  -4   1   20.79    1.32
  -7  -4  -1   16.58    1.12
   7   4   2    6.38    0.99
  -7   4  -2    8.17    1.02
   7   4   2    7.92    0.88
   7  -4   2    7.48    0.98
  -7  -4  -2    9.26    1.02
  -7   4  -3    9.83    1.13
   7   4   3   10.14    1.23
   7   4   3    7.31    0.90
   7  -4   3   11.02    1.16
  -7  -4  -3   10.17    1.09
   7   4   4    7.48    0.98
  -7   4  -4    7.09    1.09
   7  -4   4    7.10    0.94
  -7  -4  -4    8.36    1.06
  -7  -4  -4    9.06    1.18
   7   4   5   65.04    2.48
  -7   4  -5   63.89    2.85
   7  -4   5   68.22    2.52
  -7  -4  -5   63.16    2.54
  -7  -4  -5   67.62    2.87
   7   4   6    9.87    1.26
  -7   4  -6    8.54    1.33
  -7  -4  -6    9.44    1.20
  -7  -4  -6   10.51    1.38
   7   4   7   10.15    1.28
  -7   4  -7    8.10    1.29
  -7  -4  -7    8.38    1.22
  -7   4  -8    1.71    0.86
   7   4   8    1.67    0.92
  -7  -4  -8    1.29    0.66
  -7   5  11    3.79    0.78
  -7  -5  11    3.47    0.85
   7  -5 -11    3.35    0.80
  -7   5  10    0.37    0.46
   7  -5 -10   -0.15    0.58
  -7  -5  10   -0.14    0.46
   7  -5 -10   -0.11    0.45
  -7   5   9    2.16    0.58
   7  -5  -9    2.57    0.63
  -7  -5   9    1.97    0.68
   7  -5  -9    2.59    0.84
   7   5  -8    2.29    0.61
  -7   5   8    3.36    0.68
   7  -5  -8    3.31    0.73
  -7  -5   8    2.39    0.63
   7  -5  -8    3.12    0.92
   7   5  -7    5.44    0.80
  -7   5   7    5.51    0.76
   7  -5  -7    5.03    0.72
  -7  -5   7    6.15    0.86
   7  -5  -7    7.21    1.18
   7   5  -6    0.99    0.47
  -7   5   6    0.89    0.41
   7  -5  -6    0.59    0.50
   7  -5  -6    0.88    0.44
  -7  -5   6    1.48    0.46
  -7   5   5   34.59    1.54
   7   5  -5   37.17    1.65
  -7  -5   5   35.68    1.47
   7  -5  -5   37.14    2.00
  -7   5   4    5.83    0.79
   7   5  -4    3.85    0.68
   7  -5  -4    3.31    0.73
  -7  -5   4    4.00    0.56
   7   5  -3   20.01    1.25
  -7   5   3   20.80    1.18
   7  -5  -3   20.48    1.41
  -7  -5   3   22.35    1.31
  -7   5   2   11.33    0.90
  -7   5   2   10.86    0.99
   7   5  -2   10.72    1.10
   7  -5  -2   11.71    1.31
  -7  -5   2   12.83    1.17
  -7   5   1    3.70    0.61
   7   5  -1    2.99    0.64
  -7   5   1    4.08    0.64
  -7  -5   1    2.61    0.61
   7  -5  -1    3.87    0.81
   7   5   0   35.15    1.44
  -7   5   0   35.64    1.57
   7   5   0   34.65    1.79
  -7  -5   0   36.91    1.69
   7  -5   0   34.71    1.81
   7   5   1   83.24    2.98
   7   5   1   81.15    2.42
  -7   5  -1   81.63    2.69
  -7  -5  -1   82.04    2.71
   7  -5   1   76.88    2.80
  -7   5  -2   10.92    1.12
   7   5   2   13.29    1.42
   7   5   2   13.21    1.13
  -7  -5  -2   13.66    1.27
   7  -5   2   12.15    1.28
   7   5   3   22.19    1.35
   7   5   3   24.17    1.94
  -7   5  -3   21.47    1.71
  -7  -5  -3   22.15    1.44
   7  -5   3   24.37    1.52
  -7   5  -4   11.75    1.36
   7   5   4    9.85    1.26
   7   5   4    8.50    1.02
  -7  -5  -4   13.55    1.39
   7  -5   4    8.90    1.13
   7   5   5    0.37    0.53
  -7   5  -5   -0.89    0.47
  -7  -5  -5    0.12    0.50
  -7  -5  -5    0.68    0.60
   7  -5   5   -0.50    0.46
   7   5   6    6.50    1.07
  -7   5  -6    6.25    1.07
  -7  -5  -6    6.82    1.15
  -7  -5  -6    5.36    1.05
   7   5   7   18.42    1.68
  -7   5  -7   20.64    2.04
  -7  -5  -7   22.92    2.04
  -7  -5  -7   18.34    1.74
  -7   6  11    2.36    0.77
  -7  -6  11    0.87    0.69
   7  -6 -11    1.53    0.86
   7  -6 -11    1.87    0.69
  -7   6  10   25.52    1.59
   7  -6 -10   25.76    1.67
   7  -6 -10   25.35    2.17
  -7  -6  10   24.57    1.66
  -7   6   9    0.25    0.42
   7  -6  -9   -0.46    0.49
  -7  -6   9    0.46    0.52
   7  -6  -9    0.26    0.65
  -7   6   8    0.66    0.52
   7   6  -8    1.61    0.59
  -7  -6   8    1.08    0.52
   7  -6  -8    1.10    0.71
   7  -6  -8    1.19    0.56
  -7   6   7    1.73    0.56
   7   6  -7    1.56    0.54
   7  -6  -7    1.48    0.75
  -7  -6   7    2.05    0.59
  -7   6   6   10.00    1.07
   7   6  -6   12.00    1.14
  -7  -6   6   10.97    1.04
   7  -6  -6    8.47    1.20
   7   6  -5    2.03    0.60
  -7   6   5    3.11    0.66
  -7  -6   5    1.56    0.48
   7  -6  -5    2.37    0.76
   7   6  -4   28.09    1.55
  -7   6   4   28.26    1.42
   7  -6  -4   26.54    1.70
  -7  -6   4   31.40    1.63
   7   6  -3   12.22    1.19
  -7   6   3   13.15    1.16
   7  -6  -3   15.50    1.59
  -7  -6   3   11.57    1.14
   7   6  -2   24.56    1.47
  -7   6   2   21.41    1.22
   7  -6  -2   23.63    1.57
  -7  -6   2   23.86    1.40
   7   6  -1    1.35    0.56
  -7   6   1    2.87    0.60
  -7   6   1    2.20    0.49
   7  -6  -1    1.15    0.55
  -7  -6   1    2.19    0.65
  -7   6   0   32.25    1.54
   7   6   0   30.59    1.34
   7   6   0   31.99    1.74
  -7   6   0   31.95    1.55
   7  -6   0   28.39    1.75
  -7  -6   0   35.17    1.74
  -7   6  -1    3.05    0.65
   7   6   1    4.24    0.68
   7   6   1    2.92    0.75
  -7  -6  -1    4.06    0.78
   7  -6   1    2.96    0.76
  -7   6  -2   33.61    1.74
   7   6   2   33.90    1.59
   7   6   2   31.87    1.90
  -7  -6  -2   30.96    1.73
   7  -6   2   31.97    1.80
   7   6   3    0.42    0.50
   7   6   3    0.44    0.57
  -7   6  -3    0.15    0.45
   7  -6   3   -0.48    0.45
  -7  -6  -3    0.50    0.51
  -7   6  -4   17.50    1.66
   7   6   4   16.38    1.41
   7   6   4   17.35    1.68
  -7  -6  -4   18.80    1.71
   7  -6   4   19.82    1.72
  -7   6  -5    3.17    0.91
   7   6   5    2.88    0.74
  -7  -6  -5    3.41    0.90
   7  -6   5    2.79    0.79
   7   6   6   16.57    1.51
  -7   6  -6   18.84    1.91
  -7  -6  -6   17.60    1.68
  -7  -6  -6   22.60    2.02
   7  -6   6   18.72    1.67
  -7   6  -7    2.67    0.97
   7   6   7    2.87    0.82
  -7  -6  -7    2.85    0.78
  -7  -6  -7    1.50    0.81
  -7   7  10    1.76    0.63
  -7  -7  10    1.24    0.63
   7  -7 -10    1.39    0.83
   7  -7 -10    0.47    0.60
  -7   7   9   10.54    1.23
   7   7  -9    8.95    1.10
  -7  -7   9    9.63    1.19
   7  -7  -9   10.20    1.18
   7  -7  -9    9.99    1.42
  -7   7   8    1.78    0.65
   7   7  -8    1.70    0.59
  -7  -7   8    2.15    0.65
   7  -7  -8    2.12    0.84
  -7   7   7    0.53    0.50
   7   7  -7    1.28    0.55
   7  -7  -7    1.07    0.69
  -7  -7   7    0.59    0.47
  -7   7   6    0.68    0.48
   7   7  -6    0.23    0.48
   7  -7  -6    0.44    0.63
  -7  -7   6    0.57    0.43
  -7   7   5   41.98    1.84
   7   7  -5   42.38    1.98
   7  -7  -5   42.78    2.25
  -7  -7   5   40.27    1.99
   7   7  -4   -0.20    0.40
  -7   7   4    0.39    0.40
  -7  -7   4    0.41    0.48
   7  -7  -4   -0.63    0.49
   7   7  -3   25.32    1.54
  -7   7   3   24.17    1.38
  -7  -7   3   24.52    1.54
   7  -7  -3   25.36    1.70
  -7   7   2   21.53    1.30
   7   7  -2   20.99    1.46
   7  -7  -2   21.56    1.89
  -7  -7   2   23.29    1.49
  -7   7   1    1.12    0.47
  -7   7   1    0.95    0.42
   7   7  -1    1.25    0.59
   7  -7  -1    0.91    0.59
  -7  -7   1    1.16    0.57
  -7   7   0    1.01    0.50
  -7   7   0    0.17    0.40
   7   7   0    1.05    0.57
  -7  -7   0    0.32    0.52
   7  -7   0    0.38    0.51
   7   7   1   19.70    1.69
  -7   7  -1   24.51    1.47
  -7   7  -1   22.60    1.37
  -7  -7  -1   24.95    1.59
   7  -7   1   22.26    1.85
   7   7   2   -0.13    0.45
   7   7   2   -0.13    0.49
  -7   7  -2   -0.05    0.48
   7  -7   2    0.29    0.52
  -7  -7  -2    0.74    0.58
   7   7   3   35.82    2.11
   7   7   3   36.07    1.73
  -7   7  -3   35.31    1.96
  -7  -7  -3   31.46    1.92
   7  -7   3   33.71    1.96
  -7   7  -4    5.69    1.07
   7   7   4    5.36    0.90
   7   7   4    3.73    0.98
  -7  -7  -4    4.04    0.96
   7  -7   4    5.08    1.07
  -7   7  -5   -0.58    0.57
   7   7   5    0.00    0.53
   7   7   5   -0.03    0.43
  -7  -7  -5    0.13    0.63
   7  -7   5    0.35    0.53
   7   7   6    0.74    0.59
  -7   7  -6    2.88    0.96
  -7  -7  -6    2.79    0.91
   7  -7   6    2.24    0.74
  -7  -7  -6    3.34    0.87
   7   8  -9    6.31    0.98
  -7   8   9    5.98    1.03
   7  -8  -9    5.18    1.11
  -7  -8   9    4.39    0.91
   7   8  -8   -0.71    0.45
  -7   8   8   -0.02    0.43
   7  -8  -8   -0.18    0.60
  -7  -8   8   -0.21    0.48
  -7   8   7    5.79    0.90
   7   8  -7    6.30    0.98
   7  -8  -7    7.46    1.27
  -7  -8   7    5.98    0.94
   7   8  -6    0.65    0.57
  -7   8   6    0.43    0.44
   7  -8  -6    1.30    0.82
  -7  -8   6    0.16    0.46
   7   8  -5    0.15    0.48
  -7   8   5   -0.29    0.38
  -7  -8   5    0.08    0.42
   7  -8  -5    0.47    0.65
  -7   8   4   21.52    1.32
   7   8  -4   23.49    1.54
   7  -8  -4   24.07    2.03
  -7  -8   4   21.81    1.52
  -7   8   3    7.50    0.94
   7   8  -3    9.25    1.17
  -7  -8   3    8.99    1.16
   7  -8  -3    8.50    1.30
   7   8  -2    3.51    0.79
  -7   8   2    2.16    0.59
  -7  -8   2    2.93    0.84
   7  -8  -2    1.88    0.75
   7   8  -1   33.17    1.93
  -7   8   1   31.19    1.61
  -7  -8   1   31.64    1.80
   7  -8  -1   30.89    1.94
  -7   8   0    3.76    0.70
  -7   8   0    4.17    0.78
   7   8   0    6.13    1.06
  -7  -8   0    3.55    0.82
   7  -8   0    3.29    0.87
  -7   8  -1    4.18    0.72
   7   8   1    2.52    0.82
  -7   8  -1    3.06    0.73
  -7  -8  -1    3.30    0.77
   7  -8   1    3.94    0.96
  -7   8  -2   21.09    1.50
  -7   8  -2   21.45    1.37
   7   8   2   18.81    1.76
  -7  -8  -2   18.92    1.72
   7  -8   2   23.69    2.07
  -7   8  -3   16.71    1.43
   7   8   3   14.09    1.66
   7   8   3   16.85    1.46
  -7   8  -3   17.05    1.61
   7  -8   3   13.43    1.54
  -7  -8  -3   14.53    1.56
   7   8   4    1.20    0.61
   7   8   4    0.84    0.72
  -7   8  -4    1.83    0.78
  -7  -8  -4    2.24    0.77
   7  -8   4    1.42    0.65
  -7   8  -5   13.72    1.61
   7   8   5   14.42    1.43
   7   8   5   10.57    1.42
  -7  -8  -5   15.64    1.78
   7  -8   5   17.13    1.77
  -7   9   8   17.69    1.59
   7   9  -8   19.88    1.80
  -7  -9   8   17.39    1.70
   7  -9  -8   14.77    1.65
  -7  -9   8   16.55    1.51
  -7   9   7    0.12    0.42
   7   9  -7    0.32    0.50
  -7  -9   7    0.75    0.54
   7  -9  -7    1.04    0.80
  -7   9   6    4.34    0.78
   7   9  -6    5.17    0.95
  -7  -9   6    5.31    0.92
   7  -9  -6    6.03    1.21
  -7   9   5   -0.08    0.40
   7   9  -5   -0.01    0.48
  -7  -9   5    0.33    0.48
   7  -9  -5    0.74    0.64
   7   9  -4   -0.10    0.45
  -7   9   4    0.61    0.43
  -7  -9   4    0.26    0.45
   7  -9  -4    0.29    0.67
  -7   9   3    0.02    0.39
   7   9  -3   -0.39    0.38
  -7  -9   3    0.50    0.49
   7  -9  -3    0.43    0.69
   7   9  -2   24.32    1.99
  -7   9   2   19.89    1.60
  -7  -9   2   16.97    1.57
   7  -9  -2   22.28    2.13
  -7   9   1    0.21    0.45
   7   9  -1   -0.36    0.59
  -7  -9   1    1.05    0.68
   7  -9  -1    1.16    0.77
   7   9   0    1.06    0.70
  -7   9   0    0.91    0.52
  -7  -9   0    1.48    0.74
   7  -9   0    1.65    0.71
   7   9   1    0.37    0.62
  -7   9  -1    0.83    0.51
  -7   9  -1   -0.02    0.47
   7  -9   1   -0.27    0.40
  -7  -9  -1   -0.18    0.60
  -7   9  -2    3.26    0.73
   7   9   2    3.83    0.98
  -7   9  -2    3.58    0.89
  -7  -9  -2    3.43    0.87
   7  -9   2    1.93    0.74
   7   9   3    1.55    0.78
  -7   9  -3    1.78    0.78
   7  -9   3    2.05    0.78
  -7  -9  -3    3.24    0.99
   7   9   4   18.85    2.01
  -7   9  -4   19.99    1.91
   7  -9   4   18.27    1.96
  -7  -9  -4   15.06    1.78
   7  10  -6    0.19    0.52
  -7  10   6    0.30    0.48
  -7 -10   6    0.55    0.54
   7 -10  -6    0.90    0.76
  -7  10   5    0.51    0.48
   7  10  -5    3.19    0.80
  -7 -10   5    2.21    0.75
   7 -10  -5    2.71    0.97
   7  10  -4    0.05    0.47
  -7  10   4    0.08    0.40
   7 -10  -4    0.41    0.74
  -7 -10   4   -0.17    0.50
  -7  10   3   12.93    1.29
   7  10  -3   11.29    1.40
  -7 -10   3   10.81    1.40
   7 -10  -3   10.43    1.44
   7  10  -2    0.27    0.67
  -7  10   2    0.30    0.42
  -7 -10   2    0.67    0.48
   7 -10  -2    1.92    0.88
   7  10  -1   26.82    2.21
  -7  10   1   26.32    1.57
  -7 -10   1   26.72    1.78
   7 -10  -1   32.01    2.65
   7  10   0    6.24    1.16
  -7  10   0    5.92    0.87
  -7 -10   0    8.15    1.22
   7 -10   0    6.74    1.40
  -7  10  -1    4.29    0.82
  -7  10  -1    3.90    0.87
   7  10   1    4.62    1.11
   7 -10   1    4.78    1.02
  -7 -10  -1    4.59    1.08
   7  10   2   -0.13    0.68
  -7  10  -2   -0.19    0.57
  -7 -10  -2    0.56    0.73
   7 -10   2    0.39    0.69
   7  11  -3   -0.42    0.65
  -7  11   3    0.13    0.40
  -7 -11   3   -0.88    0.49
   7 -11  -3    0.15    0.63
  -7  11   2    5.67    0.94
   7  11  -2    3.57    1.02
   7 -11  -2    7.51    1.45
  -7 -11   2    4.87    1.01
  -7  11   1   -0.17    0.38
   7  11  -1    0.03    0.68
   7 -11  -1    0.32    0.84
  -7 -11   1   -0.04    0.52
  -8   0  12    4.91    0.94
  -8   0  11   -0.59    0.46
  -8   0  10   30.90    1.90
  -8   0  10   31.50    1.85
  -8   0   9   -0.36    0.45
  -8   0   9   -0.18    0.53
  -8   0   8   30.81    1.73
  -8   0   8   28.34    1.67
  -8   0   7    0.31    0.31
   8   0  -6   21.47    1.41
  -8   0   6   22.93    1.08
  -8   0   5    0.26    0.28
   8   0  -5    0.52    0.41
   8   0  -4   14.20    0.97
   8   0  -4   13.55    1.24
   8   0  -3   -0.02    0.32
  -8   0   2   36.69    1.63
   8   0  -2   42.06    1.72
  -8   0   1    0.23    0.36
   8   0  -1   -0.21    0.29
  -8   0   1    0.22    0.25
   8   0   0   13.71    0.94
  -8   0   0   11.89    1.15
  -8   0  -1    0.36    0.42
  -8   0  -2    5.11    0.89
  -8   0  -3   -0.16    0.45
  -8   0  -4   24.78    1.73
  -8   0  -5    0.00    0.51
  -8   0  -6   86.95    3.53
  -8   0  -7    0.37    0.65
  -8   1  12   -0.04    0.48
  -8  -1  12    0.37    0.49
  -8   1  11    0.71    0.55
  -8   1  11    0.29    0.51
  -8  -1  11    0.16    0.56
  -8   1  10    1.23    0.62
  -8   1  10    1.68    0.69
  -8  -1  10    1.53    0.60
  -8   1   9    6.89    1.11
  -8   1   9    7.02    1.13
  -8  -1   9    7.72    1.14
  -8  -1   9    3.89    0.84
  -8   1   8    0.70    0.37
  -8  -1   8    1.07    0.58
   8  -1  -8    0.76    0.54
  -8  -1   8    1.13    0.54
  -8   1   7   54.52    1.82
  -8  -1   7   54.29    2.24
   8  -1  -7   51.28    2.35
  -8  -1   7   55.45    2.18
  -8   1   6    1.96    0.47
  -8  -1   6    1.66    0.53
   8  -1  -6    1.19    0.52
  -8  -1   6    1.14    0.47
   8   1  -5   30.19    1.51
   8   1  -5   32.06    1.45
  -8   1   5   33.57    1.36
  -8  -1   5   31.93    1.23
   8  -1  -5   26.67    1.61
  -8   1   4   22.76    1.13
  -8   1   4   22.17    1.11
   8   1  -4   20.92    1.24
   8   1  -4   22.18    1.23
   8  -1  -4   21.60    1.39
   8   1  -3   10.15    1.02
   8   1  -3   10.27    0.95
  -8   1   3   10.53    0.94
   8  -1  -3    7.28    0.92
   8   1  -2    7.07    0.75
  -8   1   2    6.33    0.78
   8   1  -2    7.26    0.90
  -8  -1   2    7.93    0.73
   8  -1  -2    7.75    0.94
   8   1  -1  147.77    3.59
  -8   1   1  148.05    3.94
   8   1  -1  148.14    4.08
   8  -1  -1  151.73    3.92
  -8  -1   1  144.69    3.52
  -8   1   0   16.63    1.16
   8  -1   0   16.68    1.10
  -8  -1   0   17.99    1.25
  -8  -1   0   16.37    0.93
  -8   1  -1   68.09    2.52
  -8  -1  -1   63.45    2.52
   8  -1   1   73.02    2.35
  -8   1  -2   20.15    1.63
  -8  -1  -2   18.73    1.61
  -8   1  -3    1.70    0.69
  -8  -1  -3    2.70    0.70
  -8   1  -4   15.86    1.57
  -8  -1  -4   17.81    1.69
  -8   1  -5   44.61    2.39
  -8  -1  -5   48.71    2.46
  -8   1  -6    0.71    0.66
  -8  -1  -6    0.19    0.63
  -8   1  -7   26.18    2.28
  -8  -1  -7   23.54    2.11
  -8   2  12   -0.76    0.40
  -8   2  12    0.78    0.60
  -8  -2  12   -0.51    0.52
  -8   2  11    6.43    1.10
  -8   2  11    7.94    1.23
  -8  -2  11    8.27    1.19
  -8   2  10    0.65    0.52
  -8   2  10    0.24    0.51
  -8  -2  10    0.19    0.49
  -8   2   9   52.18    1.97
  -8  -2   9   55.42    2.34
  -8   2   8   26.05    1.29
   8  -2  -8   25.77    1.71
  -8  -2   8   27.71    1.58
  -8   2   7    5.22    0.70
  -8  -2   7    5.83    0.89
  -8  -2   7    5.76    0.89
   8  -2  -7    5.85    1.05
   8   2  -6    0.31    0.32
  -8   2   6    0.37    0.35
  -8  -2   6    1.04    0.48
  -8  -2   6    0.37    0.38
   8  -2  -6    0.78    0.51
  -8   2   5   49.98    1.77
   8   2  -5   50.35    1.88
  -8  -2   5   48.91    1.83
   8  -2  -5   47.58    2.20
  -8  -2   5   45.78    1.85
  -8   2   4    7.17    0.76
   8   2  -4    7.07    0.85
   8  -2  -4    6.95    0.98
  -8  -2   4    8.49    0.87
  -8  -2   4    8.17    0.84
  -8   2   3   47.15    1.67
   8   2  -3   43.70    1.87
   8  -2  -3   46.37    2.03
   8   2  -2   27.19    1.18
   8   2  -2   28.27    1.51
  -8   2   2   30.53    1.38
   8  -2  -2   30.65    1.58
  -8  -2   2   30.02    1.34
   8   2  -1   13.28    1.26
  -8   2   1   14.93    1.03
   8  -2  -1   12.75    1.20
  -8  -2   1   13.04    0.91
  -8   2   0   32.15    1.60
   8   2   0   34.52    1.77
   8  -2   0   34.45    1.65
  -8  -2   0   34.25    1.43
  -8   2  -1    9.40    1.09
  -8  -2  -1   10.25    0.93
   8  -2   1    8.95    1.01
  -8   2  -2    4.29    0.84
  -8  -2  -2    3.63    0.76
   8  -2   2    3.36    0.65
  -8   2  -3   78.89    3.00
  -8  -2  -3   83.18    3.09
  -8   2  -4   16.67    1.68
  -8  -2  -4   18.47    1.77
  -8   2  -5    1.97    0.73
  -8  -2  -5    1.85    0.74
  -8   2  -6   11.90    1.55
  -8  -2  -6   12.06    1.49
  -8   2  -7    4.13    1.09
  -8  -2  -7   11.21    1.51
  -8   3  12   -0.25    0.47
  -8   3  12   -0.43    0.48
  -8  -3  12    0.39    0.62
  -8   3  11    1.15    0.62
  -8   3  11    0.91    0.60
  -8  -3  11    1.02    0.63
  -8   3  10   11.88    1.14
  -8  -3  10    9.27    1.18
  -8   3   9    2.87    0.62
  -8  -3   9    2.53    0.67
   8  -3  -9    2.31    0.88
  -8   3   8    7.01    0.88
  -8  -3   8    4.65    0.80
   8  -3  -8    4.24    0.95
  -8   3   7    0.21    0.34
   8  -3  -7    0.20    0.51
  -8  -3   7    0.87    0.50
  -8   3   6    6.25    0.76
   8   3  -6    7.38    0.85
  -8  -3   6    5.49    0.76
   8  -3  -6    5.33    0.97
  -8   3   5    2.38    0.53
   8   3  -5    2.10    0.52
   8  -3  -5    2.02    0.67
  -8  -3   5    3.22    0.58
  -8  -3   5    2.54    0.55
   8   3  -4   26.22    1.41
  -8   3   4   29.01    1.37
  -8  -3   4   27.16    1.26
   8  -3  -4   24.45    1.54
  -8  -3   4   26.69    1.21
   8   3  -3    2.18    0.56
  -8   3   3    2.65    0.58
  -8   3   3    2.37    0.45
  -8  -3   3    2.00    0.42
  -8  -3   3    2.22    0.42
   8  -3  -3    2.55    0.67
  -8  -3   3    1.38    0.46
   8   3  -2   74.49    2.68
  -8   3   2   76.76    2.38
  -8  -3   2   82.15    2.47
   8  -3  -2   78.34    2.74
   8   3  -1   -0.21    0.37
  -8   3   1    0.03    0.31
   8  -3  -1   -0.02    0.36
  -8  -3   1   -0.15    0.28
  -8   3   0   62.33    2.26
   8   3   0   59.34    2.48
  -8  -3   0   64.32    2.16
   8  -3   0   60.23    2.35
   8   3   1    5.09    0.91
  -8   3  -1    6.57    0.94
   8  -3   1    6.88    0.95
  -8  -3  -1    7.27    0.85
  -8   3  -2   25.66    1.61
  -8  -3  -2   27.94    1.43
   8  -3   2   26.15    1.50
  -8   3  -3    1.63    0.62
   8  -3   3    1.71    0.62
  -8  -3  -3    1.75    0.62
  -8  -3  -3    1.31    0.55
  -8   3  -4   46.53    2.39
  -8  -3  -4   49.13    2.42
   8   3   5    0.84    0.55
  -8   3  -5   -0.71    0.59
  -8  -3  -5   -0.40    0.44
   8   3   6    8.54    1.16
  -8   3  -6   10.26    1.44
  -8  -3  -6    9.77    1.36
   8   3   7   -0.05    0.60
  -8   3  -7    1.25    0.80
  -8  -3  -7   -0.43    0.58
  -8   4  11    8.07    1.24
  -8   4  11    6.52    1.14
  -8   4  11    8.11    1.06
  -8  -4  11    7.87    1.22
   8  -4 -11    5.01    0.94
  -8   4  10    0.08    0.43
   8  -4 -10    0.58    0.75
   8  -4 -10   -0.34    0.49
  -8  -4  10    0.34    0.49
  -8   4   9   15.48    1.29
  -8  -4   9   12.59    1.29
   8  -4  -9   17.10    1.72
  -8   4   8    0.68    0.49
   8  -4  -8    1.09    0.57
  -8  -4   8    0.74    0.51
   8  -4  -8   -0.62    0.56
  -8   4   7   -0.10    0.38
   8   4  -7    0.11    0.37
   8  -4  -7   -0.20    0.50
  -8  -4   7    0.45    0.43
   8   4  -6    0.36    0.37
  -8   4   6   -0.07    0.37
  -8  -4   6    0.19    0.36
   8  -4  -6    0.11    0.51
   8   4  -5   25.08    1.40
  -8   4   5   27.64    1.40
  -8  -4   5   25.52    1.27
   8   4  -4   13.90    1.24
  -8   4   4   13.80    1.15
  -8  -4   4   13.18    0.88
   8  -4  -4   17.22    1.63
   8   4  -3   62.51    2.37
  -8   4   3   63.21    2.21
  -8  -4   3   63.84    2.26
   8  -4  -3   67.47    2.59
   8   4  -2   19.13    1.31
  -8   4   2   18.85    1.15
  -8   4   2   17.56    1.05
   8  -4  -2   21.00    1.40
  -8  -4   2   17.57    1.17
   8   4  -1    8.42    1.06
  -8   4   1    9.09    0.93
  -8  -4   1    8.54    0.93
   8  -4  -1    9.18    1.16
   8   4   0    2.35    0.70
  -8   4   0    1.57    0.52
   8  -4   0    2.23    0.68
  -8  -4   0    2.47    0.64
  -8   4  -1   37.38    1.80
   8   4   1   36.98    2.02
  -8  -4  -1   37.40    1.70
   8  -4   1   35.22    1.84
   8   4   2    0.27    0.54
  -8   4  -2    0.12    0.48
  -8  -4  -2    0.95    0.49
   8  -4   2    0.65    0.52
   8   4   3   70.45    2.54
  -8   4  -3   71.19    2.81
   8  -4   3   65.18    2.58
  -8  -4  -3   73.37    2.64
   8   4   4    2.64    0.67
  -8   4  -4    2.06    0.78
  -8  -4  -4    3.45    0.87
  -8  -4  -4    3.13    0.74
  -8   4  -5    5.93    1.20
   8   4   5    6.45    1.07
  -8  -4  -5    6.55    1.11
  -8   4  -6    0.54    0.67
   8   4   6    1.92    0.72
  -8  -4  -6    1.31    0.61
  -8   4  -7    7.63    1.42
   8   4   7    8.93    1.30
  -8  -4  -7    6.26    1.13
  -8   5  11    5.40    0.95
   8  -5 -11    5.86    0.99
  -8  -5  11    6.00    1.11
  -8   5  10    4.90    0.88
   8  -5 -10    5.26    0.92
  -8  -5  10    3.89    0.89
   8  -5 -10    4.05    1.07
  -8   5   9    1.86    0.68
   8  -5  -9    0.41    0.53
   8  -5  -9    1.54    0.85
  -8  -5   9    1.93    0.68
  -8   5   8    9.73    1.09
   8  -5  -8    6.71    1.25
   8  -5  -8    7.18    0.95
  -8  -5   8    7.42    0.95
  -8   5   7   34.20    1.69
   8   5  -7   35.42    1.73
   8  -5  -7   36.35    2.16
  -8  -5   7   35.15    1.67
  -8   5   6    1.38    0.47
   8   5  -6    0.49    0.46
   8  -5  -6    0.61    0.62
  -8  -5   6    2.46    0.56
  -8   5   5   15.72    1.30
   8   5  -5   15.99    1.34
  -8  -5   5   14.65    0.98
   8  -5  -5   15.92    1.63
   8   5  -4   24.00    1.48
  -8   5   4   23.78    1.32
   8  -5  -4   23.59    1.58
  -8  -5   4   23.81    1.43
   8   5  -3   15.86    1.40
  -8   5   3   13.51    1.15
   8  -5  -3   15.25    1.52
  -8  -5   3   14.66    1.28
  -8   5   2    8.01    0.96
   8   5  -2    8.34    1.03
  -8   5   2   10.43    0.95
  -8  -5   2    8.26    1.00
   8  -5  -2    9.01    1.18
  -8   5   1   14.21    1.16
   8   5  -1   15.28    1.49
   8  -5  -1   13.97    1.44
  -8  -5   1   15.33    1.36
   8   5   0    0.59    0.53
  -8   5   0    0.05    0.36
  -8  -5   0    0.08    0.42
   8  -5   0    0.48    0.51
   8   5   1   40.00    2.14
  -8   5  -1   44.52    2.00
  -8  -5  -1   43.84    1.96
   8  -5   1   43.39    2.13
   8   5   2   13.89    1.24
  -8   5  -2   13.65    1.34
   8   5   2   17.47    1.77
  -8  -5  -2   14.05    1.33
   8  -5   2   12.26    1.35
   8   5   3    2.94    0.86
  -8   5  -3    2.97    0.82
   8   5   3    3.08    0.74
   8  -5   3    3.61    0.79
  -8  -5  -3    3.08    0.77
   8   5   4   14.04    1.38
  -8   5  -4   13.20    1.54
  -8  -5  -4   12.35    1.33
  -8  -5  -4   12.32    1.38
   8  -5   4   12.19    1.37
   8   5   5   24.14    1.87
  -8   5  -5   26.30    2.20
  -8  -5  -5   25.50    1.72
  -8  -5  -5   25.59    1.82
   8   5   6   -0.04    0.61
  -8   5  -6   -0.25    0.79
  -8  -5  -6    0.66    0.63
  -8   6  10   -0.31    0.48
  -8  -6  10    0.07    0.53
   8  -6 -10    0.72    0.51
   8  -6 -10   -0.45    0.70
  -8   6   9    1.15    0.55
   8  -6  -9    0.52    0.81
  -8  -6   9    1.40    0.59
  -8   6   8   14.09    1.32
   8   6  -8   13.74    1.32
   8  -6  -8   14.24    1.71
  -8  -6   8   10.45    1.13
  -8   6   7    0.24    0.45
   8   6  -7    0.69    0.47
  -8  -6   7   -0.17    0.42
   8  -6  -7   -0.42    0.61
  -8   6   6   16.13    1.32
   8   6  -6   16.02    1.39
  -8  -6   6   16.57    1.13
   8  -6  -6   18.11    1.72
  -8   6   5   -0.11    0.41
   8   6  -5   -0.12    0.44
  -8  -6   5   -0.45    0.41
   8  -6  -5    0.53    0.68
   8   6  -4    0.92    0.57
  -8   6   4    1.85    0.52
   8  -6  -4    2.95    0.83
  -8  -6   4    1.82    0.61
   8   6  -3   -0.61    0.33
  -8   6   3    0.14    0.41
  -8  -6   3   -0.30    0.41
   8  -6  -3    0.13    0.51
   8   6  -2   37.21    1.92
  -8   6   2   34.90    1.67
   8  -6  -2   39.62    2.11
  -8  -6   2   37.31    1.81
   8   6  -1   -0.05    0.43
  -8   6   1    0.52    0.39
  -8   6   1    0.33    0.44
  -8  -6   1    0.47    0.46
   8  -6  -1    0.04    0.52
   8   6   0   41.43    2.18
  -8   6   0   42.49    1.89
  -8  -6   0   42.10    1.99
   8  -6   0   38.67    2.07
   8   6   1    0.17    0.55
  -8   6  -1    0.17    0.48
   8   6   1    0.36    0.44
   8  -6   1    0.43    0.53
  -8  -6  -1    0.42    0.53
   8   6   2    2.03    0.61
  -8   6  -2    3.42    0.82
   8   6   2    4.19    0.97
  -8  -6  -2    2.76    0.71
   8  -6   2    1.99    0.68
   8   6   3    1.15    0.76
   8   6   3    0.73    0.55
  -8   6  -3    0.05    0.55
   8  -6   3    0.03    0.58
  -8  -6  -3    0.89    0.62
   8   6   4   16.78    1.48
  -8   6  -4   16.56    1.68
   8   6   4   16.80    1.76
  -8  -6  -4   16.61    1.60
   8  -6   4   18.70    1.83
   8   6   5    1.44    0.64
  -8   6  -5    1.27    0.79
  -8  -6  -5    1.91    0.78
   8  -6   5    1.26    0.71
  -8  -6  -5    1.33    0.68
  -8   7   9    1.68    0.70
   8  -7  -9    1.30    0.91
  -8  -7   9    0.39    0.51
  -8   7   8    0.49    0.49
   8   7  -8    0.11    0.43
   8  -7  -8    1.30    0.96
  -8  -7   8   -0.44    0.43
  -8   7   7    8.48    1.04
   8   7  -7   10.65    1.20
   8  -7  -7   13.77    1.61
  -8  -7   7    9.70    1.06
  -8   7   6    1.65    0.60
   8   7  -6    2.85    0.76
   8  -7  -6    2.57    0.93
  -8  -7   6    2.06    0.67
   8   7  -5   17.17    1.51
  -8   7   5   18.21    1.47
   8  -7  -5   21.11    1.91
  -8  -7   5   21.33    1.77
   8   7  -4    7.57    1.06
  -8   7   4    6.15    0.88
   8  -7  -4    8.84    1.34
  -8  -7   4   10.25    1.28
   8   7  -3    1.60    0.64
  -8   7   3    3.07    0.68
   8  -7  -3    1.79    0.68
  -8  -7   3    3.14    0.76
   8   7  -2    2.09    0.66
  -8   7   2    1.07    0.55
  -8  -7   2    0.78    0.60
   8  -7  -2    1.21    0.67
  -8   7   1   27.99    1.57
   8   7  -1   26.61    1.75
   8  -7  -1   27.57    1.88
  -8  -7   1   35.18    1.88
   8   7   0    0.17    0.53
  -8   7   0    0.26    0.38
  -8   7   0    0.17    0.48
  -8  -7   0    0.35    0.53
   8  -7   0   -0.28    0.48
  -8   7  -1   21.34    1.52
  -8   7  -1   21.82    1.43
   8   7   1   20.42    1.87
   8  -7   1   22.70    2.05
  -8  -7  -1   22.57    1.58
   8   7   2    0.50    0.52
   8   7   2    0.60    0.69
  -8   7  -2    1.01    0.63
  -8  -7  -2    2.22    0.77
   8  -7   2    2.75    0.88
   8   7   3    1.66    0.83
   8   7   3    1.60    0.62
  -8   7  -3    1.58    0.75
   8  -7   3    1.23    0.70
  -8  -7  -3    1.19    0.70
   8   7   4    8.42    1.33
  -8   7  -4   12.36    1.55
   8   7   4    8.21    1.09
  -8  -7  -4   11.77    1.51
   8  -7   4    9.08    1.31
   8   7   5   17.89    1.60
  -8   7  -5   18.68    1.91
   8  -7   5   18.21    1.81
  -8  -7  -5   13.05    1.59
  -8   8   8    2.69    0.76
   8   8  -8    4.98    0.90
   8  -8  -8    4.20    1.10
  -8  -8   8    3.94    0.86
  -8   8   7    2.88    0.76
   8   8  -7    3.35    0.79
   8  -8  -7    3.15    1.05
  -8  -8   7    2.22    0.72
  -8   8   6    6.37    0.96
   8   8  -6    6.18    1.01
  -8  -8   6    5.10    0.92
   8  -8  -6    7.70    1.37
   8   8  -5    3.03    0.77
  -8   8   5    3.61    0.75
   8  -8  -5    2.69    0.90
  -8  -8   5    3.75    0.90
  -8   8   4   -0.03    0.39
   8   8  -4   -0.05    0.48
  -8  -8   4   -0.43    0.51
   8  -8  -4    0.05    0.66
   8   8  -3   14.76    1.51
  -8   8   3   12.28    1.19
   8  -8  -3   14.71    1.72
  -8  -8   3   10.84    1.34
   8   8  -2    4.60    0.97
  -8   8   2    3.19    0.71
   8  -8  -2    3.36    0.92
  -8  -8   2    3.05    0.87
  -8   8   1    0.22    0.44
   8   8  -1   -0.47    0.48
   8  -8  -1    0.00    0.54
  -8  -8   1   -0.56    0.50
  -8   8   0   14.43    1.35
   8   8   0   13.55    1.55
  -8   8   0   12.91    1.29
  -8  -8   0   13.23    1.46
   8  -8   0   14.28    1.67
   8   8   1    8.04    1.29
  -8   8  -1    7.69    1.03
  -8   8  -1    7.41    1.03
  -8  -8  -1    5.45    1.03
   8  -8   1    6.66    1.29
   8   8   2    2.25    0.82
  -8   8  -2    2.53    0.69
  -8   8  -2    2.50    0.82
   8  -8   2    1.83    0.71
  -8  -8  -2    1.83    0.75
   8   8   3    9.71    1.48
  -8   8  -3    8.60    1.10
  -8   8  -3    7.98    1.20
   8  -8   3    7.35    1.19
  -8  -8  -3    9.36    1.36
   8   8   4    9.04    1.46
  -8   8  -4    6.24    1.20
   8   8   4    6.41    1.04
   8  -8   4    5.63    1.11
  -8  -8  -4    6.75    1.24
  -8   9   7   -0.31    0.46
   8   9  -7   -0.54    0.44
   8  -9  -7   -0.52    0.78
  -8  -9   7    0.17    0.54
   8   9  -6    7.42    1.14
  -8   9   6    6.26    0.93
  -8  -9   6    5.87    1.01
   8  -9  -6    5.40    1.18
   8   9  -5    7.69    1.17
  -8   9   5    6.46    0.97
  -8  -9   5    5.91    0.99
   8  -9  -5    8.18    1.37
   8   9  -4    7.23    1.11
  -8   9   4    7.48    1.08
  -8  -9   4    4.12    0.88
   8  -9  -4    6.32    1.24
   8   9  -3    0.75    0.57
  -8   9   3    0.29    0.46
  -8  -9   3    0.07    0.52
   8  -9  -3    0.82    0.78
   8   9  -2   19.17    1.84
  -8   9   2   17.74    1.47
  -8  -9   2   19.49    1.77
   8  -9  -2   21.50    2.18
   8   9  -1    0.51    0.70
  -8   9   1    0.74    0.46
   8  -9  -1    0.16    0.61
  -8  -9   1    0.75    0.65
   8   9   0    2.51    0.92
  -8   9   0    2.90    0.71
   8  -9   0    3.65    0.92
  -8  -9   0    1.56    0.81
  -8   9  -1    1.89    0.74
  -8   9  -1    0.20    0.53
   8   9   1    0.99    0.85
   8  -9   1    1.50    0.85
  -8  -9  -1    1.22    0.78
  -8   9  -2   14.77    1.38
   8   9   2   21.88    2.18
  -8   9  -2   21.03    1.81
  -8  -9  -2   22.93    2.12
   8  -9   2   18.30    1.92
   8  10  -5    9.30    1.33
  -8  10   5    9.07    1.14
   8 -10  -5    8.57    1.43
  -8 -10   5    9.03    1.29
  -8  10   4    5.86    0.94
   8  10  -4    3.06    0.89
   8 -10  -4    2.37    0.97
  -8 -10   4    2.74    0.81
  -8  10   3   19.64    1.64
   8  10  -3   18.35    1.84
   8 -10  -3   17.90    2.04
  -8 -10   3   15.24    1.62
   8  10  -2    2.94    0.99
  -8  10   2    3.09    0.74
   8 -10  -2    2.54    0.98
  -8 -10   2    3.99    0.88
  -8  10   1   -0.15    0.44
   8  10  -1    0.85    0.76
  -8 -10   1    1.18    0.79
   8 -10  -1    0.27    0.89
  -8  10   0    0.21    0.47
   8  10   0    0.22    0.71
  -8 -10   0    0.64    0.65
   8 -10   0   -0.03    0.50
  -9   0  12    2.27    0.75
  -9   0  11   -0.10    0.60
  -9   0  11   -0.24    0.62
  -9   0  10   73.13    3.02
  -9   0  10   78.03    3.19
  -9   0   9   -0.09    0.53
  -9   0   9   -0.23    0.57
  -9   0   8   12.08    1.32
  -9   0   8   10.64    1.26
  -9   0   6    1.95    0.49
   9   0  -6    3.10    0.76
   9   0  -5   -0.11    0.39
  -9   0   5    0.02    0.31
   9   0  -4   33.99    1.71
   9   0  -3    0.10    0.38
  -9   0   3   -0.49    0.30
  -9   0   2  212.66    5.23
   9   0  -2  205.71    5.04
  -9   0   1   -0.14    0.34
  -9   0   0    3.08    0.71
  -9   0  -1    0.08    0.42
  -9   0  -2   72.09    2.84
  -9   0  -3    0.01    0.62
  -9   0  -4   54.14    2.63
  -9   0  -5    0.31    0.55
  -9   0  -6    3.51    0.96
  -9   1  12    0.11    0.60
  -9   1  12    0.11    0.51
  -9  -1  12   -0.46    0.55
  -9   1  11    0.07    0.51
  -9   1  11   -0.13    0.52
  -9  -1  11    0.58    0.61
  -9   1  10    2.58    0.92
  -9   1  10    2.95    0.88
  -9  -1  10    1.18    0.72
  -9   1   9    5.42    1.09
  -9   1   9    6.03    1.13
  -9  -1   9    5.62    1.05
  -9  -1   9    6.11    1.02
   9  -1  -8    8.87    1.33
  -9  -1   8    7.39    1.06
  -9  -1   8    6.07    1.01
  -9   1   7   14.79    1.14
  -9  -1   7   15.35    1.44
   9  -1  -7   12.92    1.46
  -9  -1   7   15.93    1.50
  -9   1   6    1.51    0.46
  -9  -1   6    1.41    0.56
   9  -1  -6    1.53    0.68
  -9  -1   6    1.21    0.56
   9   1  -5    2.77    0.65
   9   1  -5    4.02    0.69
  -9   1   5    1.74    0.46
  -9  -1   5    4.20    0.61
   9  -1  -5    2.21    0.69
   9   1  -4    6.96    0.91
   9   1  -4    9.08    1.00
  -9   1   4    8.78    0.90
   9  -1  -4    8.19    1.07
   9   1  -3   61.19    2.33
   9   1  -3   61.07    2.19
  -9   1   3   66.17    2.23
   9  -1  -3   63.86    2.42
   9   1  -2   25.80    1.51
  -9   1   2   24.19    1.37
   9  -1  -2   21.98    1.36
  -9  -1   2   25.40    1.21
  -9   1   1    0.77    0.43
  -9  -1   1    0.98    0.48
   9  -1  -1    1.36    0.51
  -9   1   0   18.80    1.53
  -9  -1   0   20.39    1.46
  -9   1  -1    0.13    0.42
  -9  -1  -1    0.08    0.46
  -9   1  -2    2.07    0.73
  -9  -1  -2    2.93    0.76
  -9   1  -3   62.83    2.76
  -9  -1  -3   63.65    2.75
  -9   1  -4    4.22    1.05
  -9  -1  -4    5.24    0.96
  -9   1  -5    5.31    1.12
  -9  -1  -5    5.86    1.09
  -9   1  -6   18.49    1.96
  -9  -1  -6   15.50    1.75
  -9   2  11   10.53    1.35
  -9   2  11   11.40    1.45
  -9  -2  11   11.30    1.40
  -9   2  10    3.40    0.88
  -9   2  10    3.82    0.90
  -9  -2  10    6.27    1.16
  -9   2   9   -0.04    0.37
  -9  -2   9    0.92    0.61
   9  -2  -9    0.91    0.65
  -9   2   8    6.93    0.84
   9  -2  -8    7.01    1.20
  -9  -2   8    5.14    0.88
  -9  -2   8    5.28    0.87
  -9   2   7    8.17    0.93
  -9  -2   7    5.29    0.86
  -9  -2   7    5.33    0.90
   9  -2  -7    5.20    1.01
  -9   2   6    0.12    0.38
  -9  -2   6   -0.01    0.41
  -9  -2   6   -0.35    0.37
   9  -2  -6   -0.45    0.46
   9   2  -5   53.63    2.11
  -9   2   5   59.75    2.03
   9  -2  -5   46.39    2.29
  -9  -2   5   50.12    2.03
  -9  -2   5   53.77    2.01
   9   2  -4   10.31    1.08
  -9   2   4   14.80    1.20
   9  -2  -4   11.85    1.33
  -9  -2   4   11.87    1.05
  -9  -2   4   11.28    1.05
  -9   2   3    0.51    0.38
   9   2  -3    0.12    0.40
  -9  -2   3    0.10    0.33
   9  -2  -3    0.08    0.37
  -9   2   2    6.94    0.86
   9   2  -2    6.45    0.96
  -9  -2   2    8.30    0.87
   9  -2  -2    7.16    1.00
  -9   2   1    9.99    1.07
   9   2  -1    9.55    1.15
   9  -2  -1    9.27    1.09
  -9  -2   1   10.77    1.02
  -9   2   0    0.02    0.42
   9  -2   0   -0.12    0.33
  -9  -2   0    0.52    0.37
  -9   2  -1   50.73    2.23
  -9  -2  -1   46.74    2.24
  -9   2  -2   11.38    1.31
  -9  -2  -2   10.49    1.31
  -9   2  -3    1.79    0.75
  -9  -2  -3    1.32    0.63
  -9   2  -4   28.87    2.04
  -9  -2  -4   32.37    1.99
  -9   2  -5   18.73    1.90
  -9  -2  -5   20.43    1.90
  -9   2  -6    1.88    0.85
  -9  -2  -6    0.99    0.71
  -9   3  11    1.45    0.74
  -9   3  11    1.29    0.67
  -9  -3  11    2.07    0.78
  -9   3  10    4.10    0.79
  -9  -3  10    3.93    0.88
  -9   3   9    4.42    0.78
   9  -3  -9    2.86    0.99
  -9  -3   9    3.74    0.83
  -9   3   8   17.89    1.42
   9  -3  -8   19.17    1.92
  -9  -3   8   18.86    1.61
  -9   3   7   -0.53    0.33
   9  -3  -7    0.51    0.68
  -9  -3   7    0.90    0.49
  -9   3   6   48.44    1.91
   9   3  -6   45.50    1.93
   9  -3  -6   44.57    2.30
  -9  -3   6   42.86    1.85
  -9   3   5   -0.12    0.39
   9   3  -5    0.30    0.40
  -9  -3   5    1.06    0.44
  -9  -3   5    0.37    0.39
   9  -3  -5    0.60    0.57
   9   3  -4   11.71    1.20
  -9   3   4    9.93    0.99
  -9  -3   4   10.40    0.93
  -9  -3   4   10.23    0.95
   9  -3  -4   10.88    1.30
   9   3  -3   10.84    1.19
  -9   3   3   10.59    1.08
  -9  -3   3   12.53    1.17
   9  -3  -3   13.16    1.40
  -9   3   2   18.50    1.18
   9   3  -2   21.02    1.49
  -9  -3   2   21.30    1.26
   9  -3  -2   22.45    1.45
   9   3  -1    5.82    1.03
  -9   3   1    4.25    0.74
  -9  -3   1    4.08    0.70
   9  -3  -1    5.63    0.86
   9   3   0   95.03    3.36
  -9   3   0   94.20    3.08
  -9  -3   0   93.38    2.87
   9  -3   0   96.71    3.16
  -9   3  -1    0.88    0.55
   9   3   1    0.74    0.55
  -9  -3  -1   -0.07    0.42
   9  -3   1   -0.08    0.41
  -9   3  -2   21.98    1.77
  -9  -3  -2   17.21    1.62
  -9   3  -3    0.13    0.62
  -9  -3  -3    0.33    0.54
  -9   3  -4    5.39    1.10
  -9  -3  -4    5.31    0.99
  -9   3  -5   -0.05    0.62
  -9  -3  -5   -0.24    0.49
  -9   3  -6   54.70    2.89
  -9  -3  -6   54.74    2.79
  -9   4  11   12.81    1.47
  -9  -4  11   13.01    1.52
  -9   4  10    3.72    0.78
  -9  -4  10    3.04    0.77
   9  -4 -10    3.40    1.08
  -9   4   9   -0.13    0.42
  -9  -4   9   -0.49    0.42
   9  -4  -9   -0.45    0.55
  -9   4   8   11.40    1.17
  -9  -4   8   12.21    1.28
   9  -4  -8    9.88    1.48
  -9   4   7    5.78    0.82
  -9  -4   7    6.56    0.92
   9  -4  -7    6.82    1.25
  -9   4   6    2.78    0.61
   9   4  -6    2.66    0.66
   9  -4  -6    2.32    0.76
  -9  -4   6    1.82    0.56
   9   4  -5   31.29    1.66
  -9   4   5   26.84    1.45
  -9  -4   5   28.61    1.37
   9  -4  -5   28.22    1.85
  -9   4   4    8.68    1.01
   9   4  -4   10.03    1.17
  -9  -4   4    9.48    1.09
   9  -4  -4    9.65    1.26
   9   4  -3   -0.05    0.44
  -9   4   3    0.43    0.44
  -9  -4   3    1.08    0.54
   9  -4  -3    0.68    0.55
   9   4  -2   19.76    1.71
  -9   4   2   21.10    1.21
   9  -4  -2   21.10    1.76
  -9  -4   2   20.79    1.33
  -9   4   1   13.25    1.16
   9   4  -1   10.72    1.27
   9  -4  -1   15.32    1.54
  -9  -4   1   16.14    1.39
   9   4   0   -0.05    0.44
  -9   4   0    0.50    0.48
  -9  -4   0    0.85    0.48
   9  -4   0   -0.26    0.41
  -9   4  -1   37.05    1.91
   9   4   1   36.66    2.07
   9  -4   1   34.81    1.92
  -9  -4  -1   37.82    1.80
  -9   4  -2    3.09    0.86
   9  -4   2    2.51    0.73
  -9  -4  -2    4.25    0.78
  -9   4  -3   -0.01    0.60
  -9  -4  -3    1.56    0.72
  -9   4  -4   10.95    1.51
  -9  -4  -4    8.34    1.22
  -9   4  -5   20.42    2.07
  -9  -4  -5   22.11    2.02
  -9   5  10    2.25    0.71
  -9  -5  10    0.74    0.64
   9  -5 -10    1.13    0.93
  -9   5   9    3.52    0.78
   9  -5  -9    6.19    1.28
  -9  -5   9    5.00    0.93
  -9   5   8    0.37    0.51
   9  -5  -8    1.73    0.89
  -9  -5   8    0.42    0.53
  -9   5   7    1.95    0.56
   9   5  -7    1.30    0.55
  -9  -5   7    2.80    0.65
   9  -5  -7    1.34    0.89
  -9   5   6    5.26    0.85
   9   5  -6    6.90    0.99
   9  -5  -6    7.40    1.17
  -9  -5   6    6.49    0.85
  -9   5   5    1.96    0.58
   9   5  -5    1.40    0.57
   9  -5  -5    1.73    0.72
  -9   5   4   20.75    1.33
   9   5  -4   19.07    1.57
  -9  -5   4   20.84    1.66
   9  -5  -4   21.86    1.88
   9   5  -3   27.64    1.68
  -9   5   3   24.46    1.44
   9  -5  -3   25.36    1.70
  -9  -5   3   26.06    1.55
  -9   5   2   11.96    1.20
   9   5  -2   10.24    1.24
   9  -5  -2    9.85    1.27
  -9  -5   2   14.17    1.36
  -9   5   1    8.52    0.98
   9   5  -1    8.15    1.23
   9  -5  -1    6.97    1.09
  -9  -5   1    8.12    1.04
  -9   5   0    8.39    1.03
   9   5   0    6.39    1.08
  -9  -5   0   10.29    1.18
   9  -5   0    8.93    1.18
  -9   5  -1    1.47    0.62
   9   5   1    1.73    0.79
  -9  -5  -1    1.59    0.61
   9  -5   1    2.58    0.70
   9   5   2    8.54    1.30
  -9   5  -2    6.75    1.11
   9  -5   2    7.79    1.20
  -9  -5  -2    8.88    1.14
  -9   5  -3   43.08    2.35
   9  -5   3   40.85    2.22
  -9  -5  -3   40.42    2.06
  -9   5  -4    1.55    0.91
  -9  -5  -4    2.26    0.76
   9   5   5    0.35    0.55
  -9   5  -5    1.31    0.85
  -9  -5  -5    0.71    0.65
  -9   6  10    2.91    0.80
  -9  -6  10    2.61    0.81
   9  -6 -10    5.22    1.27
  -9   6   9    3.67    0.80
  -9  -6   9    2.47    0.68
   9  -6  -9    2.35    0.99
  -9   6   8   17.10    1.54
  -9  -6   8   14.62    1.40
   9  -6  -8   17.57    1.97
   9   6  -7   -0.01    0.45
  -9   6   7    0.25    0.49
   9  -6  -7    0.37    0.64
   9   6  -6    0.11    0.45
  -9   6   6    0.19    0.46
   9  -6  -6    0.36    0.69
   9   6  -5    0.36    0.50
  -9   6   5    0.33    0.44
   9  -6  -5    0.45    0.61
  -9  -6   5    0.16    0.51
  -9   6   4   16.11    1.39
   9   6  -4   17.31    1.56
   9  -6  -4   16.82    1.65
  -9  -6   4   20.20    1.69
  -9   6   3    4.70    0.82
   9   6  -3    5.14    0.97
   9  -6  -3    3.27    0.86
  -9  -6   3    5.04    0.93
   9   6  -2   35.18    2.03
  -9   6   2   39.45    1.88
  -9  -6   2   39.61    1.99
   9  -6  -2   39.93    2.17
  -9   6   1    1.26    0.52
   9   6  -1    2.35    0.74
   9  -6  -1    3.63    0.94
  -9  -6   1    1.45    0.63
   9   6   0    1.91    0.73
  -9   6   0    1.64    0.61
   9  -6   0    1.91    0.78
  -9  -6   0    2.07    0.69
  -9   6  -1    6.61    0.99
   9   6   1    4.43    1.05
  -9  -6  -1    6.43    1.06
   9  -6   1    7.61    1.25
   9   6   2   14.99    1.73
  -9   6  -2   16.63    1.61
  -9  -6  -2   16.03    1.54
   9  -6   2   18.28    1.87
  -9   6  -3   -0.59    0.54
   9   6   3   -0.14    0.47
   9   6   3   -0.16    0.61
  -9  -6  -3   -0.03    0.56
   9  -6   3   -0.14    0.50
  -9   6  -4   24.70    2.13
   9   6   4   24.50    1.67
  -9  -6  -4   24.07    2.09
   9  -6   4   27.58    2.29
  -9  -6  -4   27.67    1.86
  -9   7   9    8.31    1.15
   9  -7  -9    8.54    1.48
  -9  -7   9    5.81    0.99
  -9   7   8   10.11    1.23
   9   7  -8    8.38    1.17
   9  -7  -8    7.96    1.44
   9   7  -7    4.81    0.89
  -9   7   7    2.25    0.73
   9  -7  -7    2.93    0.99
   9   7  -6    3.50    0.83
  -9   7   6    2.42    0.68
  -9  -7   6    2.04    0.81
   9  -7  -6    3.37    0.97
  -9   7   5    1.38    0.60
   9   7  -5    3.36    0.83
  -9  -7   5    3.06    0.85
   9  -7  -5    3.13    0.92
   9   7  -4    2.25    0.77
  -9   7   4    4.00    0.81
  -9  -7   4    2.59    0.74
   9  -7  -4    4.14    0.88
  -9   7   3   21.25    1.44
   9   7  -3   21.28    1.90
   9  -7  -3   21.37    1.97
  -9  -7   3   20.48    1.81
  -9   7   2    1.32    0.57
   9   7  -2    3.23    0.81
   9  -7  -2    0.74    0.67
  -9  -7   2    2.00    0.75
  -9   7   1   15.65    1.44
   9   7  -1   12.47    1.50
  -9  -7   1   13.09    1.44
   9  -7  -1   16.76    1.82
   9   7   0   13.62    1.66
  -9   7   0   12.65    1.25
  -9   7   0   15.98    1.49
  -9  -7   0   12.63    1.46
   9  -7   0   15.28    1.76
   9   7   1    4.42    1.16
  -9   7  -1    3.24    0.71
  -9   7  -1    3.04    0.80
   9  -7   1    3.46    0.93
  -9  -7  -1    4.34    0.94
   9   7   2   -0.08    0.67
  -9   7  -2   -0.04    0.54
   9  -7   2    0.79    0.65
  -9  -7  -2    0.10    0.60
  -9   7  -3   17.77    1.78
   9   7   3   17.57    1.59
   9   7   3   16.85    1.85
   9  -7   3   15.34    1.75
  -9  -7  -3   17.98    1.79
   9   8  -7    6.25    1.09
  -9   8   7    4.65    0.93
   9  -8  -7    1.78    0.91
  -9  -8   7    3.74    0.90
  -9   8   6   -0.04    0.51
   9   8  -6    0.21    0.51
  -9  -8   6    0.54    0.56
   9  -8  -6    0.10    0.77
   9   8  -5   20.44    1.81
  -9   8   5   13.96    1.36
   9  -8  -5   22.41    2.12
  -9  -8   5   19.29    1.83
  -9   8   4    5.85    0.97
   9   8  -4    6.43    1.07
  -9  -8   4    6.93    1.20
   9  -8  -4    5.27    1.10
   9   8  -3    0.37    0.50
  -9   8   3    0.41    0.49
  -9  -8   3    1.05    0.71
   9  -8  -3    1.41    0.68
   9   8  -2    6.12    1.11
  -9   8   2    6.48    1.02
  -9  -8   2    4.57    1.01
   9  -8  -2    6.76    1.21
  -9   8   1    8.00    1.04
   9   8  -1    9.70    1.36
  -9  -8   1    7.48    1.21
   9  -8  -1    7.84    1.28
  -9   8   0    0.38    0.50
   9   8   0    0.83    0.77
   9  -8   0    0.23    0.48
  -9  -8   0   -0.28    0.53
  -9   8  -1   12.19    1.32
  -9   8  -1   10.83    1.31
   9   8   1    9.50    1.48
   9  -8   1   10.74    1.49
  -9  -8  -1   14.23    1.63
   9   8   2    6.38    1.28
  -9   8  -2    8.93    1.24
  -9   8  -2    4.75    0.87
   9  -8   2    7.47    1.40
  -9  -8  -2    6.95    1.23
  -9   9   6   13.85    1.60
   9   9  -6   13.82    1.63
   9  -9  -6   12.27    1.64
  -9   9   5   -0.38    0.39
   9   9  -5    1.20    0.66
   9  -9  -5   -0.66    0.64
  -9  -9   5    0.19    0.53
   9   9  -4   -0.28    0.48
  -9   9   4    0.49    0.49
  -9  -9   4   -0.50    0.57
   9  -9  -4    0.38    0.78
   9   9  -3   -0.98    0.53
  -9   9   3    0.49    0.54
   9  -9  -3    0.74    0.81
  -9  -9   3    0.58    0.65
  -9   9   2    0.44    0.54
   9   9  -2    0.45    0.64
  -9  -9   2    0.81    0.69
   9  -9  -2    1.74    0.84
  -9   9   1    3.39    0.81
   9   9  -1    6.33    1.25
   9  -9  -1    3.86    1.01
  -9  -9   1    3.03    0.97
  -9   9   0   12.45    1.36
   9   9   0   12.33    1.68
  -9  -9   0   10.39    1.39
   9  -9   0   12.63    1.66
 -10   0  11    0.55    0.70
 -10   0  11   -0.48    0.70
 -10   0  10    4.76    1.05
 -10   0  10    4.84    1.01
 -10   0   9   -0.36    0.51
 -10   0   9   -0.37    0.48
 -10   0   8    0.95    0.58
 -10   0   8   -0.03    0.59
 -10   0   6   51.07    1.88
  10   0  -6   50.70    2.38
 -10   0   5   -0.24    0.33
  10   0  -5   -0.06    0.53
  10   0  -4   12.82    1.31
 -10   0   4   12.56    1.17
  10   0  -3    0.25    0.41
 -10   0   3   -0.05    0.40
 -10   0   2    0.25    0.44
 -10   0   1   -0.42    0.39
 -10   0   0   55.10    2.40
 -10   0  -1   -0.32    0.48
 -10   0  -2   48.74    2.41
 -10   0  -3   -0.32    0.61
 -10   0  -4   -0.11    0.61
 -10   0  -5    0.46    0.67
 -10   1  11   14.06    1.81
 -10   1  11   12.37    1.65
 -10  -1  11   12.00    1.53
 -10   1  10   -1.13    0.50
 -10   1  10    0.73    0.67
 -10  -1  10    0.57    0.68
 -10  -1  10   -0.18    0.59
 -10   1   9    0.95    0.72
 -10   1   9   -0.15    0.65
 -10  -1   9   -0.06    0.57
 -10  -1   9   -0.13    0.56
 -10  -1   8   12.72    1.37
  10  -1  -8   13.37    1.58
 -10  -1   8   11.62    1.36
 -10   1   7    2.66    0.60
 -10  -1   7    1.53    0.65
 -10  -1   7    2.02    0.70
  10  -1  -7    3.20    0.92
 -10   1   6    0.63    0.43
 -10  -1   6    1.24    0.60
  10  -1  -6    0.13    0.53
 -10  -1   6    1.09    0.61
 -10   1   5   51.55    1.98
  10   1  -5   47.91    2.13
 -10  -1   5   49.80    1.99
  10  -1  -5   50.40    2.36
  10   1  -4   -0.34    0.39
  10   1  -4    0.91    0.51
  10  -1  -4    0.61    0.54
 -10   1   3    0.06    0.37
  10  -1  -3    0.33    0.45
 -10   1   2    2.79    0.64
 -10  -1   2    2.75    0.69
  10  -1  -2    2.71    0.67
 -10   1   1    7.21    0.94
 -10  -1   1    8.52    1.13
 -10   1   0    9.07    1.13
 -10  -1   0    8.41    1.14
 -10   1  -1   44.95    2.24
 -10  -1  -1   46.58    2.32
 -10   1  -2    0.84    0.65
 -10  -1  -2    2.30    0.77
 -10   1  -3   10.31    1.37
 -10  -1  -3    7.57    1.18
 -10   1  -4    7.38    1.28
 -10  -1  -4    6.29    1.13
 -10   1  -5   16.22    1.80
 -10  -1  -5   12.70    1.60
 -10   2  11    7.09    1.27
 -10   2  11    7.08    1.31
 -10  -2  11    5.21    1.05
 -10   2  10    0.42    0.72
 -10   2  10    0.67    0.72
 -10  -2  10    0.84    0.66
 -10  -2   9    4.79    0.92
  10  -2  -9    5.75    1.23
 -10   2   8    0.27    0.44
  10  -2  -8   -0.29    0.58
 -10  -2   8    0.30    0.54
 -10  -2   8    0.19    0.57
 -10   2   7    2.77    0.63
  10  -2  -7    2.06    0.82
 -10  -2   7    2.07    0.69
 -10  -2   7    2.86    0.75
 -10   2   6    2.86    0.59
 -10  -2   6    1.40    0.57
 -10  -2   6    2.32    0.64
  10  -2  -6    2.19    0.81
  10   2  -5    0.96    0.53
 -10   2   5    2.31    0.61
 -10  -2   5    2.02    0.59
 -10  -2   5    1.58    0.56
  10  -2  -5    2.24    0.74
  10   2  -4   25.01    1.61
 -10   2   4   22.61    1.33
  10  -2  -4   22.49    1.86
  10   2  -3  101.55    3.46
 -10  -2   3  105.22    3.07
  10  -2  -3  106.57    3.46
  10   2  -2    2.01    0.70
 -10   2   2    2.82    0.65
  10  -2  -2    4.41    0.88
 -10  -2   2    3.66    0.67
 -10   2   1   13.46    1.30
  10  -2  -1   13.50    1.30
 -10   2   0   18.59    1.56
 -10  -2   0   19.90    1.72
 -10   2  -1    0.59    0.55
 -10  -2  -1    0.40    0.54
 -10   2  -2    9.64    1.30
 -10  -2  -2    8.34    1.24
 -10   2  -3   47.59    2.53
 -10  -2  -3   46.59    2.46
 -10   2  -4   -0.60    0.63
 -10  -2  -4    0.26    0.52
 -10   2  -5   25.12    2.26
 -10  -2  -5   29.97    2.09
 -10  -3  10    1.67    0.75
  10  -3 -10    0.73    0.90
 -10   3   9    2.04    0.61
  10  -3  -9    1.19    0.73
 -10  -3   9    0.81    0.66
 -10   3   8   17.04    1.39
 -10  -3   8   14.82    1.46
  10  -3  -8   17.39    1.92
 -10   3   7    0.14    0.45
  10  -3  -7    0.34    0.58
 -10  -3   7    0.85    0.55
 -10   3   6   11.67    1.19
  10  -3  -6   11.51    1.53
 -10  -3   6   11.60    1.19
  10   3  -5    0.64    0.54
 -10   3   5    0.45    0.51
  10  -3  -5    0.44    0.56
 -10   3   4   14.88    1.28
  10   3  -4   13.76    1.37
  10  -3  -4   13.57    1.48
 -10  -3   4   15.18    1.33
 -10   3   3    2.97    0.69
  10   3  -3    3.26    0.80
  10  -3  -3    2.37    0.76
 -10  -3   3    3.19    0.69
 -10   3   2   26.41    1.46
  10   3  -2   26.68    1.79
 -10  -3   2   24.74    1.43
  10  -3  -2   24.81    1.60
  10   3  -1    0.69    0.57
 -10   3   1   -0.06    0.42
  10  -3  -1    0.04    0.43
 -10  -3   1   -0.22    0.38
  10   3   0   15.81    1.61
 -10   3   0   15.92    1.45
  10  -3   0   15.67    1.47
 -10   3  -1    0.34    0.61
 -10  -3  -1    1.14    0.70
 -10   3  -2   22.98    1.91
 -10  -3  -2   18.17    1.76
 -10   3  -3    0.15    0.70
 -10  -3  -3   -0.13    0.48
 -10   3  -4   17.04    1.86
 -10  -3  -4   16.26    1.76
 -10   4  10    6.27    0.96
  10  -4 -10    5.39    1.37
 -10  -4  10    3.58    0.89
 -10   4   9   11.98    1.29
 -10  -4   9    6.31    1.02
  10  -4  -9   12.17    1.77
 -10   4   8    0.74    0.53
 -10  -4   8    2.43    0.74
  10  -4  -8    0.76    0.73
 -10   4   7    6.55    0.95
 -10  -4   7    5.09    0.86
  10  -4  -7    5.77    1.20
  10   4  -6    3.34    0.75
 -10   4   6    2.70    0.69
  10  -4  -6    3.63    0.95
 -10   4   5    0.89    0.53
  10   4  -5    1.12    0.60
  10  -4  -5    0.54    0.59
  10   4  -4    3.94    0.89
 -10   4   4    5.20    0.86
 -10  -4   4    4.12    0.80
  10  -4  -4    5.30    1.02
 -10   4   3   26.00    1.52
  10   4  -3   22.99    1.65
 -10  -4   3   26.46    1.54
  10  -4  -3   24.63    1.69
  10   4  -2   -0.13    0.52
 -10  -4   2    0.17    0.46
  10  -4  -2   -0.54    0.46
 -10   4   1   22.06    1.44
  10   4  -1   20.80    1.85
 -10  -4   1   23.49    1.44
  10  -4  -1   24.06    1.89
 -10   4   0    5.73    0.93
  10   4   0    3.26    0.84
 -10  -4   0    4.60    0.81
  10  -4   0    4.34    0.87
  10   4   1    1.09    0.62
 -10   4  -1   -0.03    0.54
  10  -4   1    0.42    0.55
 -10   4  -2    4.03    0.95
 -10  -4  -2    3.39    0.85
 -10   4  -3   37.88    2.27
 -10  -4  -3   40.79    2.30
 -10   4  -4    0.11    0.67
 -10  -4  -4   -1.03    0.47
 -10   5   9    0.17    0.48
  10  -5  -9   -0.51    0.83
 -10  -5   9    0.64    0.58
 -10   5   8   12.67    1.33
 -10  -5   8   13.30    1.37
  10  -5  -8   12.14    1.64
 -10   5   7    0.57    0.56
  10  -5  -7    0.52    0.71
  10   5  -6    0.28    0.51
 -10   5   6    0.25    0.51
  10  -5  -6   -0.35    0.55
 -10   5   5   21.52    1.71
  10   5  -5   20.92    1.77
  10  -5  -5   22.27    2.04
 -10  -5   5   19.80    1.68
  10   5  -4    8.78    1.23
 -10   5   4   11.41    1.28
  10  -5  -4   11.73    1.44
 -10  -5   4   11.10    1.26
 -10   5   3   -0.36    0.39
  10   5  -3   -0.75    0.44
  10  -5  -3   -0.23    0.48
 -10  -5   3   -0.08    0.50
 -10   5   2   17.23    1.54
  10   5  -2   14.40    1.59
 -10  -5   2   15.51    1.41
  10  -5  -2   16.02    1.58
 -10   5   1   24.00    1.51
  10   5  -1   25.45    2.21
  10  -5  -1   25.61    2.06
 -10  -5   1   25.18    1.60
 -10   5   0    5.79    0.97
  10   5   0    6.99    1.21
  10  -5   0    6.28    1.12
 -10  -5   0    5.13    0.91
  10   5   1    9.00    1.28
 -10   5  -1    9.35    1.21
 -10  -5  -1   10.76    1.26
  10  -5   1   11.05    1.42
 -10   5  -2    0.04    0.61
 -10   5  -3    3.59    0.97
 -10  -5  -3    3.96    0.96
 -10   6   9    0.00    0.54
  10  -6  -9   -0.06    0.84
 -10  -6   9    0.86    0.61
 -10   6   8    0.21    0.58
  10  -6  -8    1.38    0.94
  10   6  -7   -0.14    0.48
 -10   6   7    0.10    0.52
  10  -6  -7    0.55    0.67
  10   6  -6   22.93    1.61
 -10   6   6   22.36    1.53
  10  -6  -6   22.07    2.00
 -10  -6   6   27.17    1.79
 -10   6   5    0.18    0.51
  10   6  -5    0.00    0.48
 -10  -6   5    0.23    0.57
  10  -6  -5    1.40    0.76
  10   6  -4    9.08    1.22
 -10   6   4    8.78    1.12
 -10  -6   4   10.44    1.27
  10  -6  -4   10.11    1.34
 -10   6   3   -0.31    0.47
  10   6  -3    0.39    0.61
 -10  -6   3    0.68    0.61
  10  -6  -3    0.59    0.53
  10   6  -2    0.80    0.60
 -10   6   2    0.71    0.43
 -10  -6   2    1.16    0.70
  10  -6  -2    0.12    0.57
  10   6  -1    0.57    0.60
 -10   6   1    0.19    0.47
  10  -6  -1    0.79    0.58
 -10  -6   1    0.37    0.59
  10   6   0   24.81    2.20
 -10   6   0   26.93    1.66
  10  -6   0   26.72    2.24
 -10  -6   0   25.98    1.74
  10   6   1    1.72    0.89
 -10   6  -1    1.59    0.71
 -10  -6  -1    0.74    0.69
  10  -6   1   -0.31    0.56
 -10   6  -2   25.99    2.10
  10   6   2   28.51    2.52
  10  -6   2   28.48    2.35
 -10  -6  -2   23.20    1.97
 -10   6  -3    0.65    0.75
  10   7  -7    2.11    0.72
 -10   7   7    3.99    0.94
 -10  -7   7    3.62    0.91
  10  -7  -7    3.04    1.03
  10   7  -6    0.21    0.52
 -10   7   6    0.27    0.58
 -10  -7   6    0.30    0.66
  10  -7  -6    2.46    0.88
  10   7  -5   10.42    1.36
 -10   7   5    8.47    1.15
  10  -7  -5   11.02    1.43
 -10  -7   5   11.45    1.41
 -10   7   4   -0.58    0.35
  10   7  -4    0.16    0.52
 -10  -7   4    0.63    0.66
  10  -7  -4    0.05    0.53
 -10   7   3    2.26    0.69
  10   7  -3    2.02    0.76
  10  -7  -3    1.31    0.68
 -10  -7   3    3.09    0.87
  10   7  -2    1.99    0.75
 -10   7   2    1.49    0.58
  10  -7  -2    1.23    0.65
 -10  -7   2    3.05    0.81
  10   7  -1    3.25    0.87
 -10   7   1    3.51    0.78
  10  -7  -1    3.32    0.86
 -10  -7   1    3.47    0.97
 -10   7   0   -0.23    0.37
  10   7   0   -0.30    0.56
  10  -7   0    0.01    0.56
 -10  -7   0   -0.12    0.57
  10   7   1   19.73    2.17
 -10   7  -1   20.01    1.72
 -10   7  -1   22.94    1.53
  10  -7   1   17.02    1.88
 -10  -7  -1   22.06    1.95
 -10   8   6    0.42    0.55
  10   8  -6    0.84    0.58
 -10  -8   6    0.64    0.75
  10  -8  -6    0.63    0.76
 -10   8   5    0.26    0.52
  10   8  -5    0.13    0.55
  10  -8  -5    0.67    0.69
 -10  -8   5   -0.14    0.63
  10   8  -4    8.74    1.27
 -10   8   4   11.75    1.30
  10  -8  -4    8.36    1.31
 -10  -8   4    9.16    1.33
 -10   8   3   14.33    1.45
  10   8  -3   13.44    1.59
  10  -8  -3   12.50    1.63
 -10  -8   3   15.64    1.75
  10   8  -2    0.15    0.70
 -10   8   2    1.31    0.69
 -10  -8   2    0.39    0.70
  10  -8  -2    0.73    0.66
  10   8  -1    0.30    0.61
 -10   8   1   -0.30    0.46
 -10  -8   1    0.58    0.73
  10  -8  -1   -1.41    0.52
  10   8   0    3.24    1.01
 -10   8   0    5.29    1.01
 -10  -8   0    5.38    1.12
  10  -8   0    4.78    1.18
 -11   0  10   -0.44    0.57
 -11   0  10    0.60    0.71
 -11   0   9   -0.24    0.66
 -11   0   9    0.45    0.72
 -11   0   8    1.80    0.83
 -11   0   8    2.45    0.87
  11   0  -6   11.56    1.39
 -11   0   5    0.39    0.42
  11   0  -5   -0.25    0.52
  11   0  -4   16.39    1.51
 -11   0   3    0.03    0.42
 -11   0   2   20.77    1.48
 -11   0   1    0.00    0.50
 -11   0   0   25.30    1.74
 -11   0  -1    0.02    0.61
 -11   0  -2   21.08    1.88
 -11   0  -3    0.37    0.70
 -11   1  10    0.07    0.74
 -11   1  10   -0.05    0.75
 -11  -1  10    0.43    0.78
 -11  -1  10    0.10    0.66
 -11   1   9   10.44    1.51
 -11   1   9   11.20    1.54
 -11  -1   9    8.36    1.32
 -11  -1   9   12.74    1.56
  11  -1  -8   -0.04    0.64
 -11  -1   8    0.56    0.70
 -11  -1   8    1.17    0.74
 -11  -1   7   19.58    1.72
  11  -1  -7   23.18    2.09
 -11  -1   7   17.92    1.66
 -11   1   6   10.68    1.11
  11  -1  -6   10.35    1.39
 -11  -1   6   10.81    1.24
 -11  -1   6   11.82    1.31
 -11   1   5    2.97    0.66
  11   1  -5    3.37    0.80
  11  -1  -5    3.63    0.86
  11  -1  -4   10.63    1.25
 -11   1   3    8.49    1.06
 -11  -1   3    8.72    1.10
  11  -1  -3    8.28    1.11
 -11   1   2    0.86    0.52
 -11  -1   2   -0.06    0.51
 -11   1   1   39.96    2.04
 -11  -1   1   37.72    2.08
 -11   1   0    9.97    1.26
 -11  -1   0    9.45    1.26
 -11   1  -1    7.06    1.17
 -11  -1  -1    8.42    1.26
 -11   1  -2    6.19    1.15
 -11  -1  -2    6.74    1.15
 -11   1  -3    4.90    1.12
 -11  -1  -3    6.30    1.19
 -11   2  10    1.55    0.82
 -11   2  10   -0.66    0.66
 -11  -2  10    0.89    0.73
 -11  -2   9    1.00    0.74
  11  -2  -9    2.38    0.95
  11  -2  -8    9.94    1.54
 -11  -2   8    4.66    0.97
 -11  -2   8    4.54    0.95
 -11   2   7   -0.46    0.43
 -11  -2   7   -1.00    0.47
  11  -2  -7   -0.40    0.53
 -11  -2   7   -0.18    0.49
 -11   2   6    1.92    0.64
  11  -2  -6    3.42    0.99
 -11  -2   6    4.07    0.84
 -11  -2   6    2.09    0.66
 -11   2   5   12.24    1.25
  11  -2  -5    9.64    1.32
 -11   2   4    1.88    0.64
  11   2  -4    1.31    0.63
 -11  -2   4    2.61    0.68
  11  -2  -4    0.82    0.67
  11   2  -3   12.15    1.34
  11  -2  -3   17.08    1.56
 -11   2   2   11.91    1.27
  11  -2  -2   12.68    1.34
 -11   2   1    1.47    0.65
 -11  -2   1    1.91    0.75
 -11   2   0    3.81    0.89
 -11  -2   0    5.30    1.02
 -11   2  -1   28.88    1.96
 -11  -2  -1   28.61    1.95
 -11   2  -2   -0.21    0.65
 -11  -2  -2    1.15    0.83
 -11   2  -3    8.36    1.36
 -11  -2  -3    9.31    1.45
 -11  -3   9   -0.42    0.52
  11  -3  -9   -0.50    0.65
 -11   3   8    1.89    0.64
  11  -3  -8    5.55    1.20
 -11  -3   8    2.01    0.73
 -11   3   7    0.79    0.51
  11  -3  -7   -0.50    0.56
 -11  -3   7    0.16    0.50
 -11   3   6   21.96    1.47
  11  -3  -6   19.95    1.95
 -11   3   5    3.96    0.82
  11   3  -5    2.49    0.74
 -11  -3   5    3.86    0.80
  11  -3  -5    2.46    0.77
 -11   3   4    5.72    0.88
  11   3  -4    3.49    0.88
 -11  -3   4    5.60    0.91
  11  -3  -4    6.93    1.10
 -11   3   3    1.21    0.61
  11   3  -3    1.55    0.70
  11  -3  -3    0.73    0.57
 -11  -3   3    0.54    0.52
  11   3  -2    4.16    0.95
  11  -3  -2    3.62    0.84
 -11   3   1    1.34    0.63
 -11   3   0    6.42    1.07
 -11  -3   0    7.04    1.16
 -11   3  -1    0.34    0.62
 -11  -3  -1    0.68    0.69
 -11   3  -2   41.11    2.37
 -11  -3  -2   40.36    2.38
 -11   3  -3    1.08    0.83
 -11  -3  -3    1.34    0.74
 -11   4   9    2.19    0.70
 -11  -4   9    1.74    0.76
  11  -4  -9    0.88    0.84
 -11   4   8    2.58    0.71
 -11  -4   8    1.77    0.76
  11  -4  -8    3.38    1.07
 -11   4   7   -0.15    0.52
  11  -4  -7   -0.06    0.65
 -11   4   6   -0.31    0.41
  11  -4  -6   -0.70    0.60
 -11   4   5   43.90    2.11
  11   4  -5   43.68    2.30
  11  -4  -5   48.30    2.44
 -11  -4   5   45.48    2.15
  11   4  -4   12.15    1.46
 -11   4   4   10.09    1.16
 -11  -4   4   10.48    1.20
  11  -4  -4    9.38    1.29
 -11   4   3   17.42    1.54
  11   4  -3   17.57    1.76
 -11  -4   3   20.70    1.65
  11  -4  -3   18.64    1.79
  11   4  -2    1.07    0.68
 -11  -4   2    1.92    0.68
  11  -4  -2    2.70    0.77
 -11   4   1    5.71    0.95
  11   4  -1    5.10    1.00
  11  -4  -1    5.11    0.96
  11   4   0    5.33    1.08
 -11   4   0    4.21    0.92
 -11   4  -1   24.82    1.95
 -11  -4  -1   28.30    2.29
 -11   4  -2    1.49    0.81
 -11  -4  -2    1.33    0.84
 -11   5   8    0.53    0.59
  11  -5  -8    0.04    0.70
 -11   5   7    3.26    0.78
  11  -5  -7    5.22    1.11
 -11   5   6    0.42    0.55
  11   5  -6    1.13    0.66
 -11  -5   6    0.88    0.69
  11  -5  -6    0.17    0.57
  11   5  -5    8.66    1.29
 -11   5   5    9.11    1.21
 -11  -5   5    8.39    1.20
  11  -5  -5    9.73    1.38
 -11   5   4    0.33    0.52
  11   5  -4    1.16    0.63
  11  -5  -4    0.12    0.52
 -11  -5   4   -0.58    0.50
 -11   5   3    6.46    1.05
  11   5  -3    6.99    1.17
  11  -5  -3    6.82    1.15
 -11  -5   3    8.72    1.18
  11   5  -2    7.43    1.26
 -11   5   2    4.29    0.93
 -11  -5   2    4.36    0.88
  11  -5  -2    3.54    0.84
  11   5  -1    8.95    1.36
 -11  -5   1    7.97    1.12
  11  -5  -1   10.26    1.40
  11   5   0    8.32    1.32
 -11   5   0    8.87    1.19
  11  -5   0    9.62    1.32
 -11   5  -1    2.99    0.88
 -11   5  -2    0.33    0.76
 -11  -5  -2    3.30    1.01
 -11   6   7   -0.05    0.59
  11  -6  -7   -0.90    0.58
 -11  -6   7    0.11    0.67
 -11   6   6    9.79    1.23
  11   6  -6   10.90    1.39
 -11  -6   6   11.79    1.49
  11  -6  -6   12.21    1.58
 -11   6   5   -0.04    0.48
  11   6  -5    0.98    0.57
 -11  -6   5   -0.25    0.60
  11  -6  -5    0.53    0.50
 -11   6   4    4.93    0.99
  11   6  -4    3.95    0.97
  11  -6  -4    4.70    1.02
 -11  -6   4    6.43    1.14
  11   6  -3    0.42    0.63
 -11   6   3    0.73    0.60
 -11  -6   3    0.82    0.71
  11  -6  -3   -0.42    0.52
  11   6  -2    9.52    1.46
 -11   6   2    7.76    1.17
  11  -6  -2    8.48    1.28
 -11  -6   2   10.77    1.36
  11   6  -1   -0.93    0.49
 -11   6   1   -0.20    0.43
 -11  -6   1    0.63    0.66
  11  -6  -1    0.27    0.54
  11   6   0   13.44    1.72
 -11  -6   0    8.23    1.20
  11  -6   0    7.71    1.22
 -11   7   5    0.83    0.64
  11   7  -5   -0.42    0.59
  11  -7  -5    0.97    0.68
 -11  -7   5    0.61    0.72
  11   7  -4    1.39    0.73
 -11   7   4    1.76    0.78
 -11  -7   4    0.76    0.72
  11  -7  -4    0.13    0.61
 -11   7   3   27.28    1.76
  11   7  -3   28.96    2.47
 -11  -7   3   28.71    1.95
  11  -7  -3   30.33    2.01
 -11   7   2   -0.49    0.44
  11   7  -2    0.40    0.68
 -11  -7   2   -0.33    0.60
  11  -7  -2   -0.65    0.53
 -11   7   1   14.09    1.52
  11   7  -1   12.96    1.82
  11  -7  -1   13.42    1.62
 -11  -7   1   12.77    1.48
 -12   0   9    0.36    0.74
 -12   0   9   -0.21    0.69
 -12   0   8   10.61    1.43
 -12   0   8   10.19    1.42
  12   0  -6    2.82    0.83
 -12   0   5   -0.03    0.46
 -12   0   3   -1.19    0.44
 -12   0   2    4.91    0.96
 -12   0   1   -0.44    0.56
 -12   0   0    2.73    0.87
 -12   0  -1   -0.75    0.65
 -12   0  -2   15.54    1.73
 -12   1   9    3.51    1.05
 -12   1   9    4.74    1.13
 -12  -1   9    5.41    1.17
 -12  -1   9    5.28    1.13
  12  -1  -8    3.85    1.07
 -12  -1   8    4.55    1.06
 -12  -1   8    1.91    0.83
  12  -1  -7    0.46    0.56
 -12  -1   7    3.07    0.87
 -12  -1   7    2.21    0.80
 -12   1   6    0.83    0.55
  12  -1  -6    2.87    0.94
 -12   1   5    2.44    0.70
  12  -1  -5    0.83    0.68
 -12  -1   3   26.63    1.81
 -12   1   2    1.11    0.62
 -12  -1   2    0.25    0.62
 -12   1   1    0.61    0.62
 -12  -1   1    0.13    0.68
 -12   1   0   11.98    1.45
 -12  -1   0   12.09    1.50
 -12   1  -1   15.78    1.71
 -12  -1  -1   17.20    1.82
 -12  -2   8    2.22    0.83
 -12  -2   8    2.42    0.86
  12  -2  -8   -0.12    0.63
 -12   2   7    9.10    1.14
  12  -2  -7    8.29    1.34
 -12   2   6    4.57    0.88
  12  -2  -6    4.14    0.99
 -12   2   5    0.46    0.50
  12  -2  -5    0.80    0.71
 -12   2   4    6.34    1.02
  12  -2  -4    1.98    0.73
 -12  -2   3    1.48    0.68
 -12  -2   2    0.84    0.70
 -12   2   1   18.37    1.63
 -12  -2   1   17.18    1.71
 -12   2   0    4.96    1.03
 -12  -2   0    5.51    1.07
 -12   2  -1    2.29    0.90
 -12  -2  -1    2.05    0.88
 -12   3   8    5.10    0.94
  12  -3  -8    4.97    1.10
 -12   3   7    2.10    0.71
  12  -3  -7    2.38    0.93
 -12   3   6   28.90    1.77
 -12  -3   6   31.08    1.84
  12  -3  -6   31.13    2.07
 -12   3   5    1.18    0.65
  12  -3  -5    2.30    0.85
 -12  -3   5    1.01    0.60
  12   3  -4   -0.26    0.49
 -12   3   4   -0.02    0.47
  12  -3  -4    0.10    0.49
 -12   3   3    3.55    0.84
  12   3  -3    2.20    0.75
  12  -3  -3    3.96    0.89
 -12   3   1   -0.75    0.52
 -12  -3   1    0.66    0.71
 -12   3   0   35.04    2.09
 -12  -3   0   35.54    2.28
 -12   3  -1    1.14    0.77
 -12  -3  -1    1.34    0.81
 -12   4   7    4.38    0.97
  12  -4  -7    6.72    1.32
 -12   4   6   -0.11    0.56
 -12  -4   6   -0.07    0.56
  12  -4  -6    0.05    0.63
  12   4  -5    1.57    0.72
 -12   4   5    2.96    0.84
  12  -4  -5    1.42    0.74
 -12  -4   5    1.18    0.68
  12   4  -4    1.28    0.67
 -12   4   4    0.72    0.63
 -12  -4   4    0.68    0.63
  12  -4  -4    0.54    0.49
 -12   4   3   -0.06    0.56
  12   4  -3    0.68    0.69
  12  -4  -3    0.87    0.59
  12   4  -2    1.16    0.66
  12  -4  -2   -0.29    0.51
 -12   4   0    2.75    0.89
 -12  -4   0    4.54    1.15
 -12   5   6    0.30    0.56
 -12  -5   6    1.61    0.74
  12  -5  -6   -0.34    0.64
 -12   5   5   10.17    1.25
  12   5  -5   12.93    1.62
 -12  -5   5   13.41    1.49
  12  -5  -5   15.17    1.67
 -12   5   4   -0.43    0.57
  12   5  -4   -0.85    0.54
  12  -5  -4   -0.01    0.59
 -12  -5   4    0.11    0.60
 -12   5   3    9.65    1.30
  12   5  -3   10.59    1.49
 -12  -5   3   10.88    1.38
  12  -5  -3    9.97    1.39
  12   5  -2    4.16    1.07
 -12   5   2    2.92    0.80
  12  -5  -2    3.79    0.96
  12   5  -1    0.67    0.69
  12  -5  -1    2.83    0.77
 -13   0   2    6.44    1.14
 -13   0   1    0.47    0.69
  13  -1  -6   -0.53    0.54
 -13   1   5    7.56    1.07
 -13   1   4    4.52    0.86
 -13  -1   3   -0.80    0.65
 -13  -1   2    5.43    1.13
 -13   2   6    6.56    1.10
  13  -2  -6    5.26    1.12
 -13   2   5    2.45    0.72
  13  -2  -5    2.59    0.85
 -13   2   4    0.78    0.62
 -13  -2   3    5.38    1.08
 -13  -2   2    1.29    0.80
 -13   3   4   10.09    1.28
   0   0   0    0.00    0.00
;
_shelx_res_checksum     82582
_shelx_res_file
;
TITL MonoA in P2(1)/c
CELL 0.71073  10.02190   9.78180   9.99450  90.0000 107.4375  90.0000
ZERR    4.00   0.00120   0.00110   0.00120   0.0000   0.0014   0.0000
LATT 1
SYMM -X, 0.5+Y, 0.5-Z
SFAC C  H  O  Br
UNIT 44  36  4  4
L.S. 20
ACTA
BOND $H
FMAP 2
PLAN 20
MPLA 5 C1 C2 C3 C4 C5
MPLA 6 C6 C7 C8 C9 C10 C11
CONF
SIZE 0.070 0.130 0.300
TEMP -173.040
WGHT    0.023300    0.498700
FVAR       0.17754
BR1   4   -0.307171    0.079256    0.081003    11.00000    0.02309    0.03472 =
         0.02207   -0.00033   -0.00349    0.00371
O1    3    0.598902    0.089279    0.724491    11.00000    0.01709    0.02409 =
         0.02509   -0.00430    0.00306    0.00056
C1    1    0.477146    0.128670    0.687356    11.00000    0.01865    0.01632 =
         0.01917   -0.00065    0.00537   -0.00157
C2    1    0.364241    0.077554    0.568254    11.00000    0.01828    0.01866 =
         0.01788   -0.00428    0.00630   -0.00113
AFIX  43
H2    2    0.374307    0.006669    0.507020    11.00000   -1.20000
AFIX   0
C3    1    0.244185    0.144617    0.557248    11.00000    0.01887    0.01340 =
         0.01565    0.00179    0.00773   -0.00169
C4    1    0.262175    0.249524    0.671986    11.00000    0.02233    0.01719 =
         0.02181   -0.00306    0.00677    0.00159
AFIX  23
H4A   2    0.202468    0.227381    0.732016    11.00000   -1.20000
H4B   2    0.237717    0.342018    0.631934    11.00000   -1.20000
AFIX   0
C5    1    0.417981    0.241565    0.756323    11.00000    0.02391    0.02025 =
         0.02256   -0.00712    0.00392    0.00037
AFIX  23
H5A   2    0.465459    0.329457    0.751902    11.00000   -1.20000
H5B   2    0.429390    0.219379    0.855778    11.00000   -1.20000
AFIX   0
C6    1    0.109684    0.124243    0.447818    11.00000    0.01685    0.01350 =
         0.01593    0.00330    0.00610   -0.00167
C7    1    0.098139    0.031109    0.338006    11.00000    0.01689    0.01751 =
         0.02019    0.00069    0.00780    0.00120
AFIX  43
H7    2    0.176651   -0.022752    0.336803    11.00000   -1.20000
AFIX   0
C8    1   -0.026454    0.017023    0.231553    11.00000    0.02192    0.01971 =
         0.01795   -0.00126    0.00631   -0.00278
AFIX  43
H8    2   -0.033801   -0.046481    0.157774    11.00000   -1.20000
AFIX   0
C9    1   -0.140317    0.096238    0.233449    11.00000    0.01675    0.02152 =
         0.01606    0.00533    0.00206   -0.00042
C10   1   -0.134136    0.187831    0.340900    11.00000    0.01814    0.01780 =
         0.02221    0.00281    0.00725    0.00410
AFIX  43
H10   2   -0.213503    0.240615    0.341571    11.00000   -1.20000
AFIX   0
C11   1   -0.008552    0.200351    0.447719    11.00000    0.02113    0.01657 =
         0.01767    0.00088    0.00756    0.00111
AFIX  43
H11   2   -0.002888    0.262158    0.522539    11.00000   -1.20000
AFIX   0
HKLF 4
REM  MonoA in P2(1)/c
REM R1 =  0.0247 for    1917 Fo > 4sig(Fo)  and  0.0346 for all    2316 data
REM    118 parameters refined using      0 restraints
END
WGHT      0.0233      0.4986
REM Highest difference peak  0.352,  deepest hole -0.456,  1-sigma level  0.068
Q1    1   0.1777  0.1343  0.5069  11.00000  0.05    0.35
Q2    1   0.4450  0.1849  0.7141  11.00000  0.05    0.35
Q3    1   0.4199  0.0867  0.6365  11.00000  0.05    0.32
Q4    1   0.2455  0.1896  0.6166  11.00000  0.05    0.32
Q5    1   0.0558  0.1637  0.4363  11.00000  0.05    0.31
Q6    1   0.2894  0.0916  0.5733  11.00000  0.05    0.30
Q7    1   0.0333 -0.0020  0.2947  11.00000  0.05    0.30
Q8    1  -0.0783  0.0691  0.2412  11.00000  0.05    0.30
Q9    1   0.3401  0.2485  0.7140  11.00000  0.05    0.30
Q10   1   0.0353  0.0465  0.2793  11.00000  0.05    0.29
Q11   1   0.1050  0.0963  0.3771  11.00000  0.05    0.29
Q12   1   0.1067  0.0645  0.4033  11.00000  0.05    0.28
Q13   1  -0.0727  0.1762  0.4033  11.00000  0.05    0.27
Q14   1  -0.2037  0.0845  0.1507  11.00000  0.05    0.27
Q15   1  -0.3654  0.0052  0.0818  11.00000  0.05    0.25
Q16   1  -0.3986  0.0764  0.0368  11.00000  0.05    0.25
Q17   1  -0.4408  0.1478 -0.0177  11.00000  0.05    0.24
Q18   1   0.5610  0.1448  0.7310  11.00000  0.05    0.24
Q19   1  -0.2042 -0.0069  0.1798  11.00000  0.05    0.23
Q20   1  -0.3547  0.1715  0.0715  11.00000  0.05    0.23
;
