# Supplementary material for: 3-(4-Bromo­phen­yl)cyclo­pent-2-en-1-one
Source: Acta Crystallogr Sect E Struct Rep Online. 2014 May 21;70(Pt 6):o692–3. doi: 10.1107/S160053681401071X (PMC4051020; doi:10.1107/S160053681401071X)
Supplement: Supplementary file 2 [file e-70-0o692-Isup2.hkl]

#
# h,k,l, Fc-squared, Fo-squared, sigma(Fo-squared), status flag
#
data_I
_shelx_title ' MonoA in P2(1)/c'
_shelx_refln_list_code          4
_shelx_F_calc_maximum      173.09
_exptl_crystal_F_000       472.00
_reflns_d_resolution_high  0.7501

loop_
 _space_group_symop_operation_xyz
 'x, y, z'
 '-x, y+1/2, -z+1/2'
 '-x, -y, -z'
 'x, -y-1/2, z-1/2'

_cell_length_a    10.0219
_cell_length_b     9.7818
_cell_length_c     9.9945
_cell_angle_alpha  90.000
_cell_angle_beta  107.438
_cell_angle_gamma  90.000

_shelx_F_squared_multiplier     1.000

loop_
 _refln_index_h
 _refln_index_k
 _refln_index_l
 _refln_F_squared_calc
 _refln_F_squared_meas
 _refln_F_squared_sigma
 _refln_observed_status
   1   0   0        341.86        341.69        12.06 o
   2   0   0       3072.35       2934.87        35.91 o
   3   0   0       8900.13       8721.25        98.32 o
   4   0   0         21.36         28.86         4.63 o
   5   0   0       4910.24       4653.61        61.00 o
   6   0   0        657.49        609.22        16.97 o
   7   0   0       3659.35       3743.56        55.64 o
   8   0   0        368.63        413.78        28.87 o
   9   0   0        116.59         97.72        22.53 o
  10   0   0       1818.86       1748.11        76.14 o
  11   0   0        837.74        802.67        55.20 o
  12   0   0         64.53         86.61        27.60 o
   1   1   0        326.52        350.10         5.03 o
   2   1   0         26.62         33.85         2.48 o
   3   1   0         91.41         87.27         3.92 o
   4   1   0       2350.87       2289.51        23.45 o
   5   1   0       1803.54       1836.86        21.48 o
   6   1   0        622.17        610.33        18.69 o
   7   1   0       1323.50       1291.65        22.15 o
   8   1   0        542.93        534.01        17.29 o
   9   1   0        578.29        623.87        33.51 o
  10   1   0        282.56        277.77        25.46 o
  11   1   0        285.20        308.28        28.27 o
  12   1   0        396.22        381.77        33.08 o
   0   2   0       2910.06       3004.54        30.06 o
   1   2   0         64.96         68.00         2.40 o
   2   2   0        626.82        617.82         7.98 o
   3   2   0       3887.70       3860.32        33.80 o
   4   2   0        674.63        716.38        10.39 o
   5   2   0       2404.94       2310.09        25.80 o
   6   2   0        830.31        810.09        15.77 o
   7   2   0         11.98          7.79         5.30 o
   8   2   0       1051.99       1074.13        25.35 o
   9   2   0          0.54          4.26         6.74 o
  10   2   0        560.82        609.25        36.66 o
  11   2   0        149.51        145.19        23.64 o
  12   2   0        131.36        166.21        23.54 o
   1   3   0      13336.51      13358.53        97.43 o
   2   3   0       9371.07       9326.83        62.62 o
   3   3   0       1723.04       1744.01        18.60 o
   4   3   0       3631.04       3352.76        32.08 o
   5   3   0         55.94         58.49         4.36 o
   6   3   0       3080.38       3100.12        44.35 o
   7   3   0       1798.57       1768.88        32.59 o
   8   3   0       1985.95       1960.92        36.54 o
   9   3   0       3077.18       3006.34        49.22 o
  10   3   0        500.11        501.32        27.57 o
  11   3   0        213.44        213.18        24.95 o
  12   3   0       1043.84       1118.99        48.88 o
   0   4   0       1983.43       2050.90        24.93 o
   1   4   0       1324.63       1310.47        13.59 o
   2   4   0       1251.88       1274.49        12.83 o
   3   4   0         12.75          7.31         1.69 o
   4   4   0        143.17        181.95         6.81 o
   5   4   0       1812.64       1837.43        26.23 o
   6   4   0        246.59        247.01        14.01 o
   7   4   0         41.91         43.08         7.60 o
   8   4   0         61.51         68.07         9.86 o
   9   4   0          2.17          7.38         7.60 o
  10   4   0        132.31        145.68        13.63 o
  11   4   0        205.08        150.58        22.22 o
  12   4   0        111.26        115.48        28.39 o
   1   5   0       1787.28       1749.23        17.33 o
   2   5   0        602.80        566.37         8.52 o
   3   5   0        768.97        818.35        10.67 o
   4   5   0       1429.20       1330.27        16.62 o
   5   5   0          9.22          6.84         4.09 o
   6   5   0        708.33        706.02        16.94 o
   7   5   0       1102.05       1124.71        23.29 o
   8   5   0          0.46          8.40         6.96 o
   9   5   0        265.38        273.82        20.33 o
  10   5   0        177.15        189.56        16.38 o
  11   5   0        267.02        284.31        23.30 o
   0   6   0       8272.95       8045.71        82.30 o
   1   6   0       3083.06       3175.84        27.50 o
   2   6   0       3380.85       3434.93        29.41 o
   3   6   0       3858.59       3805.76        32.15 o
   4   6   0        148.54        176.97         9.46 o
   5   6   0       1812.65       1827.58        27.62 o
   6   6   0        258.44        270.71        11.91 o
   7   6   0        989.71       1007.65        20.95 o
   8   6   0       1352.34       1310.34        32.11 o
   9   6   0         59.75         59.43        11.01 o
  10   6   0        735.32        832.21        30.26 o
  11   6   0        361.73        304.21        53.01 o
   1   7   0        148.35        149.49         7.04 o
   2   7   0        131.03        137.36         6.09 o
   3   7   0         67.10         70.59         5.87 o
   4   7   0        265.16        254.85        10.36 o
   5   7   0         98.93        101.22         9.02 o
   6   7   0         98.18         83.38         8.87 o
   7   7   0         25.18         17.67         6.94 o
   8   7   0          3.65          4.31         6.66 o
   9   7   0        418.86        443.80        21.17 o
  10   7   0          2.93         -5.33         7.75 o
   0   8   0        349.36        377.89        14.55 o
   1   8   0         43.88         48.32         4.81 o
   2   8   0        540.22        543.54        13.46 o
   3   8   0       1337.31       1311.53        23.88 o
   4   8   0        115.44        114.96         9.30 o
   5   8   0        340.03        380.96        16.53 o
   6   8   0        820.37        787.16        21.37 o
   7   8   0        136.33        132.78        12.42 o
   8   8   0        404.02        433.54        20.51 o
   9   8   0         17.11          7.81         8.61 o
  10   8   0        142.75        152.30        17.02 o
   1   9   0       4006.42       4028.26        40.45 o
   2   9   0        307.84        287.35        13.34 o
   3   9   0         68.67         71.26         8.49 o
   4   9   0        775.15        813.47        20.53 o
   5   9   0          3.18          0.64         5.97 o
   6   9   0       1841.20       1751.48        33.36 o
   7   9   0         24.92         39.39        10.27 o
   8   9   0         89.18         86.42        13.09 o
   9   9   0        370.53        378.76        23.81 o
   0  10   0        150.73        143.06        13.76 o
   1  10   0         58.83         61.09         9.43 o
   2  10   0         26.70         21.34         7.85 o
   3  10   0         94.41         94.52        11.14 o
   4  10   0         73.74         53.66         9.46 o
   5  10   0          4.08          1.53         6.56 o
   6  10   0        292.66        264.82        18.84 o
   7  10   0        174.40        212.33        17.61 o
   8  10   0          0.71          7.54         8.84 o
   1  11   0         98.91        116.43        12.27 o
   2  11   0         44.65         32.64         9.08 o
   3  11   0         11.69         -1.72         7.81 o
   4  11   0        344.02        316.00        23.89 o
   5  11   0         97.14         93.00        16.67 o
   6  11   0        365.69        435.83        52.59 o
   0  12   0        542.14        650.07        53.62 o
   1  12   0        302.73        303.14        29.51 o
   2  12   0        589.35        611.68        26.93 o
   3  12   0        543.00        501.88        29.98 o
   4  12   0          2.09         18.89        11.24 o
   1  13   0         51.55         33.31        22.84 o
 -12   1   1         23.34         12.09        14.54 o
 -11   1   1       1240.97       1233.96        46.21 o
 -10   1   1        219.65        247.44        22.93 o
  -9   1   1         36.84         32.37         8.61 o
  -8   1   1       4662.81       4693.79        53.79 o
  -7   1   1         94.41        112.63         6.74 o
  -6   1   1       4705.11       4726.19        50.51 o
  -5   1   1       2747.08       2608.39        35.21 o
  -4   1   1        347.21        292.75         8.75 o
  -3   1   1      11881.04      11583.78       148.81 o
  -2   1   1       2938.32       2959.88        28.83 o
  -1   1   1       8877.89       8902.56        92.11 o
   0   1   1        786.65        801.44         9.97 o
   1   1   1        337.08        332.10         5.59 o
   2   1   1       7075.13       7018.15        64.91 o
   3   1   1       1560.07       1491.86        15.60 o
   4   1   1       4928.84       4943.02        40.39 o
   5   1   1       4474.32       4342.84        56.59 o
   6   1   1         77.87         86.72         6.29 o
   7   1   1       6042.75       5902.14        71.71 o
   8   1   1       2033.12       2177.84        75.71 o
   9   1   1          5.22          3.37         9.84 o
  10   1   1       1462.84       1451.50        51.13 o
  11   1   1        203.88        245.86        27.20 o
  12   1   1        488.51        522.73        39.54 o
 -12   2   1        622.28        565.47        37.43 o
 -11   2   1         61.89         53.12        15.58 o
 -10   2   1        368.37        427.67        29.16 o
  -9   2   1        278.59        316.27        17.12 o
  -8   2   1        473.00        431.27        17.02 o
  -7   2   1       3003.75       2928.06        42.35 o
  -6   2   1        442.96        418.51        11.58 o
  -5   2   1       4254.18       4225.29        44.34 o
  -4   2   1       4397.30       4171.96        37.76 o
  -3   2   1        126.10        149.39         4.59 o
  -2   2   1       9792.71       9693.62        68.34 o
  -1   2   1      29961.66      30546.94       366.77 o
   0   2   1       1842.43       1826.54        15.24 o
   1   2   1       3402.14       3361.37        31.60 o
   2   2   1         27.14         29.47         2.74 o
   3   2   1       2902.81       2693.64        45.76 o
   4   2   1       6099.39       6085.00        57.36 o
   5   2   1       1547.91       1582.12        17.84 o
   6   2   1       5413.63       5388.76        66.12 o
   7   2   1          8.26         12.62         5.75 o
   8   2   1        312.63        305.04        18.38 o
   9   2   1       1541.79       1549.05        63.29 o
  10   2   1          0.14         15.68        12.22 o
  11   2   1        845.42        911.97        43.86 o
  12   2   1         52.37         68.80        19.96 o
 -12   3   1          4.30         -4.88        22.37 o
 -11   3   1         42.83         42.51        19.99 o
 -10   3   1         11.12          2.03         6.91 o
  -9   3   1        159.06        154.08        14.29 o
  -8   3   1          1.77         -2.74         5.13 o
  -7   3   1          0.92          4.03         4.82 o
  -6   3   1        102.63        123.70         6.27 o
  -5   3   1         82.32         89.25         5.80 o
  -4   3   1          0.99          0.70         1.76 o
  -3   3   1        131.69        144.98         3.95 o
  -2   3   1        416.43        408.96         5.78 o
  -1   3   1       1173.83       1241.51        11.43 o
   0   3   1       1926.15       2030.64        16.55 o
   1   3   1          0.02         -1.19         1.67 o
   2   3   1        357.62        371.92         8.44 o
   3   3   1          9.33         12.59         2.79 o
   4   3   1        658.36        700.62        14.49 o
   5   3   1          1.16          3.03         3.66 o
   6   3   1        403.62        428.35        13.73 o
   7   3   1        273.11        286.21        15.43 o
   8   3   1        230.08        208.76        14.43 o
   9   3   1         17.40          9.69         8.11 o
  10   3   1         21.17         22.61        14.59 o
  11   3   1         10.12         15.89        14.63 o
  12   3   1         32.25         39.26        17.71 o
 -11   4   1        152.93        169.12        17.75 o
 -10   4   1        672.41        719.96        25.59 o
  -9   4   1        452.23        441.35        34.30 o
  -8   4   1        290.82        279.40        15.97 o
  -7   4   1       2353.20       2256.74        43.82 o
  -6   4   1        678.27        720.39        21.52 o
  -5   4   1       4810.28       4698.58        41.06 o
  -4   4   1       6750.55       6696.54        49.17 o
  -3   4   1        112.44        131.47         4.37 o
  -2   4   1       6054.11       5916.24        42.67 o
  -1   4   1       7104.58       7198.98        50.36 o
   0   4   1        994.97        966.83        10.52 o
   1   4   1       6324.04       6125.73        43.76 o
   2   4   1        151.68        143.85         6.76 o
   3   4   1       1721.94       1606.88        18.56 o
   4   4   1       2848.87       2788.04        37.05 o
   5   4   1        352.12        366.47        20.59 o
   6   4   1       3144.89       3038.44        44.22 o
   7   4   1        596.65        575.86        28.71 o
   8   4   1       1167.67       1167.27        29.02 o
   9   4   1       1147.82       1163.11        30.42 o
  10   4   1          4.72         14.81        10.38 o
  11   4   1        772.81        837.41        55.20 o
 -12   5   1         25.03         57.12        34.26 o
 -11   5   1        294.88        285.17        23.34 o
 -10   5   1        782.84        790.42        28.16 o
  -9   5   1        224.21        254.13        17.04 o
  -8   5   1        407.65        465.52        21.31 o
  -7   5   1        123.61        111.03         9.24 o
  -6   5   1       3476.70       3352.74        37.81 o
  -5   5   1        783.99        731.24        14.22 o
  -4   5   1        192.29        169.75         5.60 o
  -3   5   1       5616.47       5475.71        41.63 o
  -2   5   1        850.90        835.59        16.74 o
  -1   5   1        684.26        641.12         8.95 o
   0   5   1       3086.19       2992.46        25.06 o
   1   5   1        512.89        555.14         8.40 o
   2   5   1       1997.10       1906.32        18.26 o
   3   5   1        398.46        398.39        10.84 o
   4   5   1       1957.72       1957.78        31.21 o
   5   5   1       2484.76       2434.58        33.35 o
   6   5   1          7.05          8.87         5.01 o
   7   5   1       2584.30       2570.62        38.33 o
   8   5   1       1406.77       1367.36        32.57 o
   9   5   1         51.61         59.15        10.62 o
  10   5   1        359.69        318.92        20.40 o
  11   5   1        101.68         94.86        27.92 o
 -11   6   1         10.37         -3.73         9.30 o
 -10   6   1         11.51         14.71         8.75 o
  -9   6   1         74.92         65.65        14.97 o
  -8   6   1          8.76          8.64         6.27 o
  -7   6   1         68.69         65.02         8.60 o
  -6   6   1         55.01         55.39         7.20 o
  -5   6   1        290.86        304.36        18.65 o
  -4   6   1        323.93        337.52         8.92 o
  -3   6   1          0.12          1.02         2.16 o
  -2   6   1         43.50         34.01         3.15 o
  -1   6   1          1.52          7.13         3.87 o
   0   6   1        602.20        652.69         9.93 o
   1   6   1         16.62         25.98         3.15 o
   2   6   1        665.10        749.72        10.95 o
   3   6   1         57.85         66.41         5.41 o
   4   6   1          6.22          4.16         3.77 o
   5   6   1          0.37          1.59         4.23 o
   6   6   1         12.06         17.04         5.70 o
   7   6   1        110.40        112.46        10.20 o
   8   6   1          8.72          9.84         7.11 o
   9   6   1        208.63        202.40        17.06 o
  10   6   1         32.05         25.81        13.19 o
 -11   7   1        410.45        423.49        25.30 o
 -10   7   1         94.04        107.68        13.68 o
  -9   7   1        402.62        459.98        31.37 o
  -8   7   1        892.07        935.27        54.81 o
  -7   7   1         28.17         33.99         7.27 o
  -6   7   1        972.61        975.57        22.22 o
  -5   7   1       1044.74       1061.74        21.82 o
  -4   7   1        278.08        279.86        12.46 o
  -3   7   1       1516.50       1459.12        19.41 o
  -2   7   1       1276.62       1318.60        16.83 o
  -1   7   1       2167.85       2136.80        21.83 o
   0   7   1       2692.38       2644.57        25.30 o
   1   7   1        117.25        141.68         6.08 o
   2   7   1       2634.34       2665.17        28.00 o
   3   7   1        270.86        257.72        10.56 o
   4   7   1       1214.49       1250.55        20.65 o
   5   7   1       4230.10       4244.00        46.68 o
   6   7   1        136.50        127.06         9.42 o
   7   7   1        748.03        732.41        25.33 o
   8   7   1        699.99        691.42        23.35 o
   9   7   1        109.48        115.29        12.37 o
  10   7   1        645.74        660.16        28.71 o
 -10   8   1          5.18         -9.27        11.86 o
  -9   8   1        219.74        261.54        19.10 o
  -8   8   1          0.50         -6.18         7.71 o
  -7   8   1        996.02       1005.49        28.62 o
  -6   8   1         11.46         13.69         6.30 o
  -5   8   1       1287.16       1209.14        24.59 o
  -4   8   1       1428.16       1403.67        46.14 o
  -3   8   1         86.64         89.91         7.92 o
  -2   8   1       2357.69       2389.96        27.34 o
  -1   8   1        719.86        730.60        13.80 o
   0   8   1         41.22         38.17         4.65 o
   1   8   1        734.97        746.90        12.54 o
   2   8   1          4.30          6.68         3.80 o
   3   8   1        393.96        400.40        12.62 o
   4   8   1        372.31        363.73        16.62 o
   5   8   1         79.50         80.46         8.77 o
   6   8   1       1307.92       1312.23        28.42 o
   7   8   1        106.00        111.10        11.17 o
   8   8   1        230.08        226.10        15.80 o
   9   8   1        321.29        368.12        22.06 o
  -9   9   1        104.76        132.06        20.03 o
  -8   9   1          8.20         17.56         9.23 o
  -7   9   1         17.96         13.79        10.81 o
  -6   9   1         38.16         47.79         9.70 o
  -5   9   1          9.30         10.40         7.68 o
  -4   9   1         50.65         45.46         7.47 o
  -3   9   1        111.70        116.83         9.34 o
  -2   9   1         17.47         18.40         5.08 o
  -1   9   1         15.71         16.96         4.43 o
   0   9   1        112.60        118.47         7.46 o
   1   9   1          5.78          1.96         4.46 o
   2   9   1         40.56         45.82         8.30 o
   3   9   1          6.75          7.13         5.49 o
   4   9   1         24.89         25.11         8.53 o
   5   9   1        200.97        200.27        13.19 o
   6   9   1         29.51         21.21         8.07 o
   7   9   1          1.60          3.88         7.09 o
   8   9   1         38.72         34.27        10.14 o
  -8  10   1         10.63         13.66        10.15 o
  -7  10   1        887.78        869.91        32.00 o
  -6  10   1          9.91         14.89         9.62 o
  -5  10   1        649.78        648.73        25.63 o
  -4  10   1        980.61       1033.47        27.95 o
  -3  10   1        211.74        200.99        16.61 o
  -2  10   1       1940.20       1935.98        32.05 o
  -1  10   1         86.17        100.17        11.49 o
   0  10   1        184.48        188.36        13.09 o
   1  10   1       1313.81       1289.23        29.38 o
   2  10   1        261.92        279.22        16.76 o
   3  10   1        373.73        413.37        29.77 o
   4  10   1        318.30        347.73        30.91 o
   5  10   1         47.00         72.81        13.14 o
   6  10   1        439.57        450.92        30.77 o
   7  10   1        140.80        139.65        13.60 o
  -7  11   1          1.26         -0.44         8.42 o
  -6  11   1        122.06        157.23        15.58 o
  -5  11   1         73.56        101.06        13.00 o
  -4  11   1         58.18         36.88        14.15 o
  -3  11   1        146.66        171.00        18.63 o
  -2  11   1        596.13        584.06        39.03 o
  -1  11   1        197.31        203.44        23.95 o
   0  11   1        393.12        420.03        31.54 o
   1  11   1         48.31         51.69         9.94 o
   2  11   1         37.32         37.46        11.13 o
   3  11   1         23.31         10.46        10.49 o
   4  11   1        468.03        467.57        24.57 o
   5  11   1        887.27        874.99        30.63 o
   6  11   1        113.02        127.36        22.10 o
  -5  12   1          4.00         12.95        12.27 o
  -4  12   1         29.70         28.86        12.60 o
  -3  12   1          1.41         -4.75        13.46 o
  -2  12   1        112.03        121.50        16.06 o
  -1  12   1          2.89         -4.44        15.23 o
   0  12   1        149.38        153.87        30.14 o
   1  12   1        372.41        368.43        21.00 o
   2  12   1          0.40         -0.77         8.13 o
   3  12   1        103.66        107.46        13.55 o
   4  12   1          5.36         -3.61         9.05 o
   0  13   1        326.05        403.87        46.00 o
 -13   0   2        146.19        204.32        36.17 o
 -12   0   2        147.44        155.78        30.46 o
 -11   0   2        561.43        658.95        46.95 o
 -10   0   2         13.34          7.93        13.96 o
  -9   0   2       6786.01       6634.40       115.14 o
  -8   0   2       1329.68       1250.46        85.18 o
  -7   0   2       1761.98       1788.86        63.29 o
  -6   0   2       7870.99       7587.93       331.54 o
  -5   0   2        903.68        922.62        28.87 o
  -4   0   2       4382.40       4273.88       101.68 o
  -3   0   2       6934.65       6900.67        96.90 o
  -2   0   2       1139.87       1217.44        16.97 o
  -1   0   2       3651.28       3715.99        32.67 o
   0   0   2         78.40         96.51         3.89 o
   1   0   2       5498.27       5612.91        54.22 o
   2   0   2      13023.09      12982.22       155.01 o
   3   0   2       4439.38       4780.39        50.81 o
   4   0   2      10995.88      10792.12       121.08 o
   5   0   2       5106.62       4921.38        65.43 o
   6   0   2        488.76        466.58        20.97 o
   7   0   2       2014.49       2040.31        77.09 o
   8   0   2        145.58        162.12        28.24 o
   9   0   2       2145.75       2287.14        90.10 o
  10   0   2       1404.79       1546.34        76.46 o
  11   0   2        627.38        668.79        59.65 o
  12   0   2        634.39        493.03        54.89 o
 -13   1   2        176.10        172.27        35.85 o
 -12   1   2         15.03         21.57        13.91 o
 -11   1   2          4.49         12.55        14.59 o
 -10   1   2         68.68         87.30        12.19 o
  -9   1   2        766.15        775.14        23.03 o
  -8   1   2        236.08        231.59        11.46 o
  -7   1   2       1075.76       1096.93        23.21 o
  -6   1   2        130.03        152.99         9.56 o
  -5   1   2        170.54        127.97         7.65 o
  -4   1   2       2468.43       2441.82        34.34 o
  -3   1   2        627.86        640.64         9.00 o
  -2   1   2      12108.97      12562.34        93.25 o
  -1   1   2       2652.02       2858.01        29.65 o
   0   1   2       3269.79       3347.99        25.39 o
   1   1   2       4452.54       4465.02        45.45 o
   2   1   2        322.55        336.78         5.11 o
   3   1   2       3391.20       3388.92        33.38 o
   4   1   2         51.03         73.91         4.10 o
   5   1   2       2149.74       2139.13        28.73 o
   6   1   2        570.08        548.27        16.31 o
   7   1   2        305.08        301.48        15.02 o
   8   1   2        590.80        617.30        36.34 o
   9   1   2         85.33         80.75        16.70 o
  10   1   2         57.32         47.85        23.16 o
  11   1   2        170.53        205.48        25.80 o
 -13   2   2         14.76         40.93        25.38 o
 -12   2   2         42.08         26.65        22.21 o
 -11   2   2        392.33        389.80        29.24 o
 -10   2   2         75.92        105.37        14.84 o
  -9   2   2        222.06        232.19        14.54 o
  -8   2   2        924.58        927.25        20.66 o
  -7   2   2         77.51         73.93         6.70 o
  -6   2   2       1287.96       1230.88        37.52 o
  -5   2   2        960.13       1034.73        16.26 o
  -4   2   2       3459.49       3555.34        30.39 o
  -3   2   2        792.46        739.24        10.03 o
  -2   2   2       3189.37       3341.69        29.44 o
  -1   2   2      22395.02      23215.03       227.10 o
   0   2   2        445.12        446.36         6.76 o
   1   2   2        544.99        536.14         8.96 o
   2   2   2       2638.74       2642.47        25.16 o
   3   2   2        107.31        123.68         5.70 o
   4   2   2       1443.29       1350.45        16.96 o
   5   2   2        828.04        818.12        22.61 o
   6   2   2       1080.93       1042.56        20.62 o
   7   2   2        511.20        498.16        18.14 o
   8   2   2        125.21        118.08        13.51 o
   9   2   2        353.86        347.50        29.39 o
  10   2   2        268.37        285.74        28.47 o
  11   2   2         20.05         12.29        21.57 o
 -11   3   2        133.64        122.96        19.96 o
 -10   3   2        754.27        812.91        24.62 o
  -9   3   2        615.79        657.10        22.20 o
  -8   3   2       2452.06       2478.77        42.31 o
  -7   3   2       5404.52       5297.69        51.36 o
  -6   3   2         53.75         70.13         5.31 o
  -5   3   2       2739.05       2593.95        30.75 o
  -4   3   2       3723.12       3844.38        35.64 o
  -3   3   2        312.83        270.69         6.22 o
  -2   3   2       4044.60       3825.83        33.82 o
  -1   3   2       2961.49       3191.48        38.00 o
   0   3   2      11766.92      11876.31        91.71 o
   1   3   2       2592.69       2441.28        23.65 o
   2   3   2       1224.58       1239.77        17.52 o
   3   3   2      13644.22      13816.62       120.60 o
   4   3   2       2538.58       2451.22        31.07 o
   5   3   2       1499.18       1453.35        23.65 o
   6   3   2       5808.75       5785.44        88.95 o
   7   3   2        181.54        204.34        12.29 o
   8   3   2        828.14        847.32        27.62 o
   9   3   2        723.94        624.23        75.67 o
  10   3   2        626.22        655.49        76.30 o
  11   3   2       1256.88       1292.53        53.28 o
 -12   4   2         21.88         10.85        23.00 o
 -11   4   2         57.99         60.44        12.94 o
 -10   4   2          0.32         -5.33         8.75 o
  -9   4   2        652.53        659.28        22.94 o
  -8   4   2        566.41        592.75        16.99 o
  -7   4   2          0.88          4.12         4.39 o
  -6   4   2        105.67        117.68         7.02 o
  -5   4   2         52.90         55.06         5.15 o
  -4   4   2        328.24        342.17         8.83 o
  -3   4   2       2121.29       2188.37        20.65 o
  -2   4   2         89.94        106.68         4.69 o
  -1   4   2        379.35        344.61         5.98 o
   0   4   2       1651.71       1763.93        17.47 o
   1   4   2       1732.53       1722.43        20.88 o
   2   4   2       1788.89       1755.18        17.69 o
   3   4   2         20.55         29.79         4.72 o
   4   4   2       1350.75       1340.92        21.87 o
   5   4   2        518.28        520.51        14.43 o
   6   4   2        923.50        905.63        23.14 o
   7   4   2        251.96        251.61        13.81 o
   8   4   2         28.06         15.82         8.02 o
   9   4   2        100.83        108.77        15.54 o
  10   4   2        153.13        117.45        20.10 o
  11   4   2         54.68         44.78        18.50 o
 -12   5   2        100.58        113.48        16.91 o
 -11   5   2        135.79        153.82        22.61 o
 -10   5   2        483.07        503.10        24.19 o
  -9   5   2        321.09        371.26        27.66 o
  -8   5   2        276.04        283.08        14.40 o
  -7   5   2        309.80        363.28        15.13 o
  -6   5   2          4.99         -3.17         4.01 o
  -5   5   2        638.70        662.71        13.21 o
  -4   5   2        232.33        232.67         6.27 o
  -3   5   2        676.55        661.08         9.43 o
  -2   5   2       1902.63       1864.11        17.92 o
  -1   5   2        661.63        715.86        11.66 o
   0   5   2       1764.59       1769.78        17.37 o
   1   5   2       2652.48       2719.72        23.92 o
   2   5   2        834.77        877.27        12.88 o
   3   5   2       3149.22       3168.42        37.64 o
   4   5   2        648.95        682.97        15.85 o
   5   5   2        855.27        822.12        18.55 o
   6   5   2       1702.35       1677.02        29.11 o
   7   5   2        403.57        401.18        17.45 o
   8   5   2        441.93        447.94        19.52 o
   9   5   2        262.80        254.87        18.74 o
  10   5   2          2.21          1.27        19.35 o
  11   5   2         90.31         52.91        47.11 o
 -11   6   2        241.89        289.90        20.69 o
 -10   6   2         41.18         21.45         8.70 o
  -9   6   2       1168.33       1226.02        31.88 o
  -8   6   2       1205.29       1175.86        29.46 o
  -7   6   2        815.39        737.29        22.16 o
  -6   6   2       5086.60       5077.02        58.08 o
  -5   6   2        703.45        738.46        14.72 o
  -4   6   2        926.74        895.98        14.11 o
  -3   6   2       3196.60       3156.93        30.93 o
  -2   6   2        180.44        164.25         7.56 o
  -1   6   2       2527.98       2475.53        23.11 o
   0   6   2        260.76        273.54         7.34 o
   1   6   2       2963.41       2873.71        26.06 o
   2   6   2       2459.66       2319.03        27.08 o
   3   6   2        183.01        186.38         8.74 o
   4   6   2       2499.70       2498.10        40.67 o
   5   6   2       2277.12       2193.54        33.31 o
   6   6   2         86.72         94.93         9.26 o
   7   6   2       1044.11       1033.69        24.73 o
   8   6   2         75.42         90.55        11.69 o
   9   6   2        515.67        522.67        26.55 o
  10   6   2        780.34        835.59        35.72 o
 -11   7   2          0.88         -8.58         8.58 o
 -10   7   2         59.92         61.13        10.79 o
  -9   7   2         34.59         58.07        14.52 o
  -8   7   2         44.85         40.49         9.74 o
  -7   7   2        652.06        693.88        23.71 o
  -6   7   2          5.14         10.01         6.59 o
  -5   7   2         51.21         59.54         8.37 o
  -4   7   2         80.79         94.81         6.80 o
  -3   7   2         16.46         22.62         3.94 o
  -2   7   2        626.03        623.79        12.05 o
  -1   7   2         18.12         20.97         3.70 o
   0   7   2       1460.61       1517.89        19.60 o
   1   7   2         88.95         88.62         5.11 o
   2   7   2          3.18          6.53         3.74 o
   3   7   2        615.40        595.58        13.78 o
   4   7   2         25.25         35.34         5.68 o
   5   7   2        880.44        900.86        18.99 o
   6   7   2         79.34         72.03         9.46 o
   7   7   2          0.55          3.73         7.07 o
   8   7   2         46.56         40.81        13.15 o
   9   7   2          1.45          5.76         9.65 o
 -10   8   2         39.20         20.58        10.90 o
  -9   8   2        175.44        191.43        17.12 o
  -8   8   2        142.18        112.77        13.47 o
  -7   8   2         87.40         83.88        11.46 o
  -6   8   2        963.23        973.79        26.74 o
  -5   8   2        144.40        153.58        12.63 o
  -4   8   2         81.11        107.83        10.53 o
  -3   8   2       2282.12       2326.21        30.12 o
  -2   8   2        593.85        605.48        14.54 o
  -1   8   2       1442.23       1437.85        20.48 o
   0   8   2        793.39        818.13        14.86 o
   1   8   2        155.83        158.88         9.60 o
   2   8   2        812.04        808.12        18.42 o
   3   8   2          4.32         -3.98         3.98 o
   4   8   2       1141.97       1108.79        20.84 o
   5   8   2         10.34         10.10         5.55 o
   6   8   2         13.90         11.91         6.41 o
   7   8   2        661.35        661.56        24.26 o
   8   8   2         73.25         69.81        10.67 o
   9   8   2        223.12        217.19        17.05 o
  -9   9   2         34.89         24.96        10.35 o
  -8   9   2        606.72        609.21        27.96 o
  -7   9   2        579.01        654.29        44.60 o
  -6   9   2          5.06          1.00         7.07 o
  -5   9   2        661.29        660.56        43.46 o
  -4   9   2        202.57        198.68        21.04 o
  -3   9   2         64.13         63.11         8.89 o
  -2   9   2        599.23        606.33        13.99 o
  -1   9   2         13.90         11.96         4.43 o
   0   9   2        802.09        831.87        17.10 o
   1   9   2        561.87        552.01        15.91 o
   2   9   2        363.60        384.29        23.63 o
   3   9   2       2695.70       2720.33        39.84 o
   4   9   2       1703.45       1632.51        35.66 o
   5   9   2        942.15        966.56        34.39 o
   6   9   2        331.51        316.95        18.46 o
   7   9   2        113.69        102.19        11.72 o
   8   9   2        622.94        613.86        42.58 o
  -8  10   2        108.39        102.73        13.94 o
  -7  10   2         14.51         21.00         9.25 o
  -6  10   2         38.02         28.63         9.35 o
  -5  10   2        135.66        145.07        14.28 o
  -4  10   2          9.10          6.92         7.30 o
  -3  10   2        469.79        479.86        34.99 o
  -2  10   2        100.75         94.59         9.43 o
  -1  10   2        279.54        285.96        13.06 o
   0  10   2          5.79          3.74         5.20 o
   1  10   2         68.04         74.71        11.36 o
   2  10   2         64.85         79.11        10.81 o
   3  10   2         13.69          0.83         7.58 o
   4  10   2        130.91        127.42        13.14 o
   5  10   2         15.41          5.05         8.80 o
   6  10   2         13.76          3.52         8.85 o
   7  10   2          6.40          4.24        10.45 o
  -7  11   2        151.01        172.12        21.71 o
  -6  11   2         47.50         52.18        11.00 o
  -5  11   2        282.28        286.54        37.09 o
  -4  11   2         53.71         54.58        10.90 o
  -3  11   2        260.11        268.77        25.32 o
  -2  11   2        357.10        413.84        25.20 o
  -1  11   2        153.63        168.24        20.38 o
   0  11   2        927.31        907.81        30.56 o
   1  11   2        146.75        155.22        14.22 o
   2  11   2        138.64        135.80        16.21 o
   3  11   2        303.11        298.00        19.08 o
   4  11   2        102.18        118.13        14.20 o
   5  11   2        206.77        211.55        30.68 o
  -5  12   2        167.69        175.64        20.55 o
  -4  12   2         52.01         59.01        13.57 o
  -3  12   2        219.30        233.59        21.23 o
  -2  12   2         20.76         31.41        20.94 o
  -1  12   2        345.86        405.46        43.78 o
   0  12   2          2.93         16.97        12.60 o
   1  12   2          7.04         17.52        10.31 o
   2  12   2        502.89        486.63        28.96 o
   3  12   2          1.24          3.53         9.19 o
   4  12   2        194.99        197.14        27.06 o
 -13   1   3          6.35        -20.62        20.62 o
 -12   1   3        728.76        844.87        57.42 o
 -11   1   3        234.45        269.72        19.95 o
 -10   1   3          6.69          5.77         9.07 o
  -9   1   3       1943.65       2003.08        36.28 o
  -8   1   3        269.67        307.71        19.56 o
  -7   1   3       1040.72        978.23        21.60 o
  -6   1   3        905.12        790.11        17.78 o
  -5   1   3          5.89          2.62         4.28 o
  -4   1   3       6348.93       6242.37        52.62 o
  -3   1   3        752.23        767.52         8.65 o
  -2   1   3      15275.56      16206.97       112.24 o
  -1   1   3      13250.25      13743.11        89.18 o
   0   1   3        204.30        211.77         3.78 o
   1   1   3       6979.03       7055.46        48.86 o
   2   1   3       9240.01       9717.00        71.30 o
   3   1   3       2894.53       3025.10        28.14 o
   4   1   3       3336.01       3219.30        29.95 o
   5   1   3        724.25        725.81        13.90 o
   6   1   3       1528.01       1469.27        25.12 o
   7   1   3        996.75       1088.32        40.82 o
   8   1   3         58.90         71.67        15.86 o
   9   1   3       2040.08       2006.50        61.80 o
  10   1   3        255.89        283.86        43.46 o
  11   1   3        224.91        179.11        25.88 o
 -13   2   3        161.84        170.69        34.26 o
 -12   2   3         60.72         46.95        21.57 o
 -11   2   3        462.29        465.11        78.21 o
 -10   2   3       3283.73       3316.99        60.70 o
  -9   2   3          3.45          6.31         5.83 o
  -8   2   3       1502.48       1455.40        33.68 o
  -7   2   3        470.30        452.60        17.88 o
  -6   2   3        699.00        678.09        13.61 o
  -5   2   3       4777.78       4811.92        44.22 o
  -4   2   3         28.03         25.42         2.58 o
  -3   2   3       5229.91       5201.87        39.88 o
  -2   2   3       1347.11       1274.78        16.44 o
  -1   2   3         97.84         92.44         3.08 o
   0   2   3       8711.51       8651.52        87.31 o
   1   2   3       3330.11       3464.30        39.58 o
   2   2   3       1108.15       1034.41        11.91 o
   3   2   3       4315.21       4208.90        35.29 o
   4   2   3         13.46         10.62         2.93 o
   5   2   3       2581.96       2501.61        33.58 o
   6   2   3        480.37        462.65        18.09 o
   7   2   3       2035.94       1968.96        36.51 o
   8   2   3       2470.38       2570.72        68.29 o
   9   2   3         44.71         48.69        15.30 o
  10   2   3       1474.81       1493.71        55.96 o
  11   2   3        288.26        280.15        31.47 o
 -12   3   3        122.03        105.05        15.03 o
 -11   3   3         43.76         30.65         9.35 o
 -10   3   3         98.64         94.93        11.59 o
  -9   3   3        360.52        371.92        19.51 o
  -8   3   3         69.47         69.81         5.85 o
  -7   3   3         13.75         18.91         4.17 o
  -6   3   3          2.32          6.15         3.42 o
  -5   3   3        302.57        346.33         9.96 o
  -4   3   3          1.43          2.66         3.19 o
  -3   3   3          1.23          2.41         1.61 o
  -2   3   3         28.22         40.07         3.31 o
  -1   3   3        193.85        216.29         5.46 o
   0   3   3          4.48          5.46         2.07 o
   1   3   3        292.79        322.25         6.93 o
   2   3   3        134.25        132.42         9.54 o
   3   3   3        119.66        161.02         8.29 o
   4   3   3          2.37          0.25         4.02 o
   5   3   3        233.51        255.30        11.98 o
   6   3   3        555.63        528.65        16.08 o
   7   3   3          1.06         -1.09         5.21 o
   8   3   3         52.24         50.48         9.52 o
   9   3   3          6.69          7.52        12.92 o
  10   3   3         11.30         -0.51        12.56 o
  11   3   3         49.14         38.63        17.52 o
 -12   4   3         20.32         15.14        11.11 o
 -11   4   3        536.44        592.14        26.59 o
 -10   4   3        764.46        799.09        25.30 o
  -9   4   3         27.17         15.83         7.68 o
  -8   4   3       2020.63       2034.63        37.19 o
  -7   4   3       1034.80       1029.93        20.49 o
  -6   4   3        569.79        556.26        11.68 o
  -5   4   3       3339.28       3328.44        33.90 o
  -4   4   3         77.98         75.29         4.64 o
  -3   4   3       2358.60       2200.53        23.60 o
  -2   4   3       8716.92       8851.92        72.26 o
  -1   4   3       3109.65       3218.71        27.50 o
   0   4   3       3978.82       3724.79        34.97 o
   1   4   3       1506.84       1490.47        18.08 o
   2   4   3       1469.07       1456.24        17.77 o
   3   4   3       3357.73       3263.36        38.66 o
   4   4   3         50.52         58.62         6.59 o
   5   4   3       3808.77       3741.69        51.35 o
   6   4   3         41.23         44.73         6.97 o
   7   4   3        297.76        305.54        15.73 o
   8   4   3       2329.03       2223.93        44.12 o
   9   4   3         20.71         22.32        24.91 o
  10   4   3       1168.99       1249.05        51.26 o
 -12   5   3        318.27        325.71        21.97 o
 -11   5   3        224.69        231.48        17.98 o
 -10   5   3          1.87         -7.08         7.08 o
  -9   5   3        788.35        819.44        25.09 o
  -8   5   3        471.98        466.85        20.88 o
  -7   5   3        677.06        664.11        20.29 o
  -6   5   3        405.29        427.95        13.62 o
  -5   5   3        272.73        261.87         8.28 o
  -4   5   3        883.28        848.61        13.89 o
  -3   5   3       1504.46       1470.19        20.69 o
  -2   5   3       6597.48       6718.73        58.40 o
  -1   5   3       6369.73       6401.30        50.53 o
   0   5   3          0.29         -1.25         1.90 o
   1   5   3       1757.37       1625.31        20.39 o
   2   5   3       2701.76       2766.10        29.83 o
   3   5   3         53.40         57.35         6.13 o
   4   5   3       4298.81       4203.91        72.58 o
   5   5   3         74.85         87.34         8.27 o
   6   5   3        206.01        212.15        12.75 o
   7   5   3        706.12        724.18        22.04 o
   8   5   3        101.54        100.28        11.25 o
   9   5   3       1320.65       1312.49        40.30 o
  10   5   3        135.29        120.11        21.65 o
 -11   6   3         36.75         10.75         9.57 o
 -10   6   3         21.20          9.60         8.65 o
  -9   6   3        132.28        146.41        14.11 o
  -8   6   3          2.41         -6.35         6.35 o
  -7   6   3        394.69        409.91        22.26 o
  -6   6   3          4.03         -4.07         4.07 o
  -5   6   3         10.13          8.47         4.86 o
  -4   6   3         11.50          7.74         3.66 o
  -3   6   3         75.15         82.12         5.29 o
  -2   6   3        454.06        484.77        11.32 o
  -1   6   3         10.72         21.31         3.51 o
   0   6   3        126.20        141.41         7.10 o
   1   6   3         14.77         15.25         2.87 o
   2   6   3         43.78         39.82         5.53 o
   3   6   3        141.01        155.66        11.85 o
   4   6   3        234.95        239.22        12.03 o
   5   6   3          8.60          6.08         5.69 o
   6   6   3        124.49        102.58        10.78 o
   7   6   3          2.81          5.81         6.96 o
   8   6   3         34.54         16.91         8.50 o
   9   6   3          1.02         -6.70         7.51 o
  10   6   3          5.93         20.62        23.79 o
 -11   7   3        829.98        911.70        31.77 o
 -10   7   3         92.18         68.47        11.73 o
  -9   7   3        649.29        669.66        27.59 o
  -8   7   3         55.88         79.18        12.91 o
  -7   7   3        805.17        786.49        24.23 o
  -6   7   3        301.82        293.73        16.71 o
  -5   7   3        220.98        231.96        11.95 o
  -4   7   3       3140.99       3036.87        45.46 o
  -3   7   3         56.46         63.93         5.93 o
  -2   7   3        933.10        890.65        14.93 o
  -1   7   3       2294.29       2251.07        25.73 o
   0   7   3          9.07          6.78         3.34 o
   1   7   3       3078.45       3040.97        38.18 o
   2   7   3       2550.47       2547.41        34.81 o
   3   7   3         21.99         29.39         5.13 o
   4   7   3       2088.89       2044.04        32.54 o
   5   7   3        210.39        199.63        12.84 o
   6   7   3       1001.28       1000.49        24.84 o
   7   7   3       1066.97       1097.35        27.30 o
   8   7   3         61.49         45.92        10.08 o
   9   7   3        531.81        544.68        24.76 o
 -10   8   3        378.31        445.02        25.29 o
  -9   8   3         30.03         23.52         9.04 o
  -8   8   3        444.27        413.18        29.08 o
  -7   8   3        273.16        269.50        17.74 o
  -6   8   3         11.16         17.59         7.53 o
  -5   8   3        256.74        317.98        21.59 o
  -4   8   3        422.32        425.99        15.25 o
  -3   8   3       2381.07       2385.14        31.25 o
  -2   8   3        554.65        566.09        14.34 o
  -1   8   3         77.71         77.49         6.21 o
   0   8   3       2198.15       2204.08        28.64 o
   1   8   3        281.62        266.02        16.58 o
   2   8   3        306.05        300.16        13.42 o
   3   8   3        645.75        654.59        18.08 o
   4   8   3        149.45        147.79        11.35 o
   5   8   3        295.27        296.43        14.16 o
   6   8   3         42.13         31.07         7.62 o
   7   8   3        441.33        496.61        20.24 o
   8   8   3        280.22        271.50        17.67 o
  -9   9   3          6.80          4.21        11.56 o
  -8   9   3          6.84         13.93         8.75 o
  -7   9   3          1.11          2.44         7.14 o
  -6   9   3         59.25         75.47        10.83 o
  -5   9   3          7.79          1.85         7.19 o
  -4   9   3        191.64        190.55        13.86 o
  -3   9   3          5.05         -1.32         5.37 o
  -2   9   3          3.82          5.23         4.66 o
  -1   9   3         71.97         74.00         7.31 o
   0   9   3          8.96          4.34         5.21 o
   1   9   3        556.33        551.42        19.16 o
   2   9   3          2.70          1.43         5.41 o
   3   9   3          7.46          9.79         6.25 o
   4   9   3          5.96          7.78         6.85 o
   5   9   3         30.78         25.41         8.07 o
   6   9   3         43.59         48.07        14.10 o
   7   9   3         83.06         67.12        13.01 o
  -8  10   3        562.58        567.48        27.95 o
  -7  10   3        312.37        365.79        21.87 o
  -6  10   3        100.74         78.33        12.12 o
  -5  10   3        337.42        352.83        20.16 o
  -4  10   3        167.80        169.47        13.99 o
  -3  10   3       1320.68       1265.27        27.31 o
  -2  10   3        504.47        490.39        18.07 o
  -1  10   3          9.08          4.97         6.37 o
   0  10   3        673.26        657.00        21.13 o
   1  10   3        153.30        177.18        13.75 o
   2  10   3        513.47        529.41        20.13 o
   3  10   3        573.14        593.13        25.73 o
   4  10   3        105.90         83.45        14.52 o
   5  10   3        362.12        398.62        30.22 o
   6  10   3        241.26        260.24        27.38 o
  -7  11   3          3.27         -7.78         8.11 o
  -6  11   3         41.75         47.79        11.29 o
  -5  11   3         27.51         17.40         9.06 o
  -4  11   3        344.16        351.88        20.59 o
  -3  11   3          4.76         -3.64         7.50 o
  -2  11   3        181.19        193.96        16.63 o
  -1  11   3        281.10        304.15        17.58 o
   0  11   3          3.53          5.48         7.17 o
   1  11   3        392.64        380.47        44.63 o
   2  11   3        590.75        574.59        30.09 o
   3  11   3          4.00          4.10         9.43 o
   4  11   3         92.74         94.77        13.26 o
   5  11   3          2.36          8.79        12.59 o
  -4  12   3          1.21         -5.55         8.49 o
  -3  12   3          7.58         12.50        12.27 o
  -2  12   3          2.08         24.43        19.67 o
  -1  12   3          0.70         -4.08        11.54 o
   0  12   3         29.24         20.39        10.22 o
   1  12   3          3.24          6.13         9.67 o
   2  12   3          0.43         -0.44        10.26 o
   3  12   3         19.59          0.42        11.62 o
 -11   0   4        563.85        519.99        47.91 o
 -10   0   4        415.19        402.18        27.69 o
  -9   0   4       1121.53       1078.37        54.25 o
  -8   0   4        398.83        442.91        24.24 o
  -7   0   4       2569.17       2526.99        43.22 o
  -6   0   4       4463.29       4609.72        62.11 o
  -5   0   4       6382.79       6490.71        78.56 o
  -4   0   4       7017.83       7110.34        82.39 o
  -3   0   4       1073.31       1078.57        17.64 o
  -2   0   4       9355.37       9290.43        79.94 o
  -1   0   4       4403.24       4554.29        70.11 o
   0   0   4         71.12         62.24         4.16 o
   1   0   4       5560.54       5602.65        58.06 o
   2   0   4        380.13        434.78        17.81 o
   3   0   4       5392.96       5281.21        58.41 o
   4   0   4       3271.15       3100.07        40.10 o
   5   0   4       1586.37       1470.13        51.84 o
   6   0   4       7897.07       7272.92       185.28 o
   7   0   4       1822.61       1891.20        80.90 o
   8   0   4        798.15        786.18        54.89 o
   9   0   4       1744.07       1717.66        83.44 o
  10   0   4          1.16         -3.49        19.35 o
 -13   1   4        172.05        143.40        27.28 o
 -11   1   4        370.94        337.25        39.66 o
 -10   1   4         20.77         10.16        11.51 o
  -9   1   4        261.37        263.54        15.27 o
  -8   1   4        687.88        698.01        17.15 o
  -7   1   4         23.41         32.74         5.30 o
  -6   1   4        816.91        784.79        15.07 o
  -5   1   4        644.52        609.57        12.51 o
  -4   1   4        436.46        433.20         7.09 o
  -3   1   4       1104.25       1075.83        12.41 o
  -2   1   4       1682.71       1797.71        17.35 o
  -1   1   4       1353.99       1379.03        12.28 o
   0   1   4        514.49        482.00         9.35 o
   1   1   4          1.81          1.38         1.58 o
   2   1   4       3289.76       3381.62        27.98 o
   3   1   4        592.97        595.79         9.44 o
   4   1   4         20.47         17.38         3.42 o
   5   1   4        935.01        937.60        24.37 o
   6   1   4          9.27          3.39         5.85 o
   7   1   4        335.36        373.95        38.55 o
   8   1   4        528.56        533.63        36.49 o
   9   1   4        120.56        153.23        22.48 o
  10   1   4        195.26        216.08        26.88 o
 -13   2   4         27.03         24.75        19.67 o
 -12   2   4        136.50        145.43        69.16 o
 -11   2   4         54.56         54.23        10.81 o
 -10   2   4        723.01        741.87        28.49 o
  -9   2   4        385.10        383.47        18.24 o
  -8   2   4        242.14        241.94        12.08 o
  -7   2   4       1391.20       1330.04        26.44 o
  -6   2   4        406.31        427.06        12.44 o
  -5   2   4        595.26        563.15         9.65 o
  -4   2   4       1026.16        952.90        11.33 o
  -3   2   4        209.04        227.50         5.65 o
  -2   2   4       2377.77       2411.57        23.36 o
  -1   2   4         30.69         60.37         2.98 o
   0   2   4        234.88        223.12         4.67 o
   1   2   4        962.48        924.01        11.04 o
   2   2   4        536.17        542.42         9.10 o
   3   2   4       1721.52       1772.97        19.37 o
   4   2   4       1041.64       1071.48        23.61 o
   5   2   4        128.86        131.82         9.11 o
   6   2   4        627.36        661.57        17.80 o
   7   2   4        656.96        558.14        27.95 o
   8   2   4        487.82        557.40        38.66 o
   9   2   4        890.88        976.00        55.52 o
  10   2   4          2.45         -4.09        13.64 o
 -13   3   4        363.66        320.12        40.61 o
 -12   3   4          0.17         -1.89         8.85 o
 -11   3   4        155.70        176.36        16.68 o
 -10   3   4        451.30        458.10        21.56 o
  -9   3   4        369.05        334.61        14.84 o
  -8   3   4        833.56        853.01        19.06 o
  -7   3   4         39.69         43.59         5.82 o
  -6   3   4       2909.30       2860.71        35.29 o
  -5   3   4       3026.09       3003.54        35.87 o
  -4   3   4        505.99        509.80         7.50 o
  -3   3   4      19401.72      20246.01       169.88 o
  -2   3   4       3276.47       3430.77        36.38 o
  -1   3   4       1260.06       1165.15        30.41 o
   0   3   4       5882.36       5786.50        71.72 o
   1   3   4         18.95         30.66         2.89 o
   2   3   4       8039.66       8114.88        68.47 o
   3   3   4       1451.04       1356.77        24.65 o
   4   3   4       4222.91       4168.68        53.14 o
   5   3   4       3013.55       2955.46        39.72 o
   6   3   4         25.19         40.95         7.18 o
   7   3   4       2166.45       2140.91        67.32 o
   8   3   4       1509.87       1518.07        53.95 o
   9   3   4        139.47        169.61        23.35 o
  10   3   4        491.68        527.85        40.56 o
 -12   4   4         24.87         24.76         9.38 o
 -11   4   4        350.16        332.97        20.03 o
 -10   4   4        130.21        147.84        14.00 o
  -9   4   4        302.91        298.91        17.78 o
  -8   4   4        414.08        447.06        20.71 o
  -7   4   4       1091.13       1139.29        24.34 o
  -6   4   4        357.86        390.73        12.37 o
  -5   4   4         19.84         23.28         4.32 o
  -4   4   4       2021.38       1937.76        26.12 o
  -3   4   4       1595.44       1663.43        19.56 o
  -2   4   4         16.98         33.81         3.36 o
  -1   4   4         57.21         39.10         3.65 o
   0   4   4         67.69         69.55         5.55 o
   1   4   4        465.15        485.85         9.92 o
   2   4   4          8.82          8.14         3.75 o
   3   4   4        171.42        175.29         9.65 o
   4   4   4        213.43        219.19        12.55 o
   5   4   4         22.64         23.87         6.24 o
   6   4   4       1188.75       1170.83        27.37 o
   7   4   4        247.45        247.47        14.76 o
   8   4   4        100.30         90.52        11.98 o
   9   4   4        318.22        302.81        41.40 o
  10   4   4          0.84        -17.77        18.08 o
 -12   5   4          0.68         -9.10         9.10 o
 -11   5   4         25.01          6.60         8.93 o
 -10   5   4        372.19        342.50        20.55 o
  -9   5   4        656.53        653.11        24.95 o
  -8   5   4        741.46        755.12        22.90 o
  -7   5   4        129.75        136.92        15.12 o
  -6   5   4       1163.04       1194.61        21.27 o
  -5   5   4       1246.31       1250.57        21.37 o
  -4   5   4        481.23        447.28        12.96 o
  -3   5   4       1510.04       1471.63        23.34 o
  -2   5   4        315.54        372.45         8.97 o
  -1   5   4        772.22        730.21        12.80 o
   0   5   4       1609.47       1595.42        20.57 o
   1   5   4         29.51         31.54         4.00 o
   2   5   4        771.96        768.21        16.99 o
   3   5   4        276.96        274.62        16.95 o
   4   5   4         17.23         16.77         5.60 o
   5   5   4       1604.29       1644.45        32.70 o
   6   5   4        154.12        159.11        13.56 o
   7   5   4        320.65        331.12        26.93 o
   8   5   4        401.14        407.21        19.79 o
   9   5   4         46.07         61.45        18.51 o
 -11   6   4        165.97        160.26        16.25 o
 -10   6   4        320.42        303.81        19.50 o
  -9   6   4        576.04        557.37        24.73 o
  -8   6   4         65.29         58.20         9.60 o
  -7   6   4        851.69        909.71        26.82 o
  -6   6   4        285.97        281.27        16.90 o
  -5   6   4        260.94        303.28        14.02 o
  -4   6   4       6349.05       6257.21        64.68 o
  -3   6   4        133.09        133.86         8.40 o
  -2   6   4       2164.84       2152.33        29.60 o
  -1   6   4       2453.50       2446.60        28.54 o
   0   6   4        173.11        185.53         8.80 o
   1   6   4       2711.42       2657.93        34.54 o
   2   6   4         14.35          7.97         6.25 o
   3   6   4       5228.72       5084.45        57.79 o
   4   6   4        974.28        976.75        22.02 o
   5   6   4        977.81        966.76        23.02 o
   6   6   4       2538.81       2570.71        57.56 o
   7   6   4        601.97        568.09        23.02 o
   8   6   4        493.06        540.99        23.50 o
   9   6   4        819.98        816.01        27.96 o
 -11   7   4         37.45         30.32        11.12 o
 -10   7   4          8.06         -1.17         7.54 o
  -9   7   4         96.73        106.77        15.11 o
  -8   7   4        226.53        254.57        24.59 o
  -7   7   4          2.00          0.15         7.46 o
  -6   7   4        259.69        256.45        13.30 o
  -5   7   4         41.62         32.80         6.33 o
  -4   7   4          4.77          4.87         4.11 o
  -3   7   4        762.87        812.00        16.53 o
  -2   7   4          2.63         -1.59         3.70 o
  -1   7   4         71.80         75.87         6.39 o
   0   7   4         23.49         27.24         5.37 o
   1   7   4          9.04          4.43         4.26 o
   2   7   4        213.34        195.92        11.09 o
   3   7   4        650.81        627.25        17.61 o
   4   7   4        519.49        495.30        19.49 o
   5   7   4         85.95         68.59         9.07 o
   6   7   4        175.50        175.17        13.74 o
   7   7   4        134.25        154.75        14.04 o
   8   7   4        279.38        313.21        26.31 o
 -10   8   4        327.24        307.36        22.28 o
  -9   8   4        170.56        194.55        17.06 o
  -8   8   4          5.92         -3.70         7.68 o
  -7   8   4        692.92        714.14        24.54 o
  -6   8   4         42.09         55.49         9.59 o
  -5   8   4        340.15        315.50        14.94 o
  -4   8   4        220.17        213.20        12.16 o
  -3   8   4         42.35         44.69         6.20 o
  -2   8   4        314.26        349.44        16.37 o
  -1   8   4        279.41        305.83        12.14 o
   0   8   4        568.63        578.85        17.96 o
   1   8   4        425.17        403.05        15.71 o
   2   8   4         69.14         65.09         8.03 o
   3   8   4        599.31        562.11        18.24 o
   4   8   4        653.79        603.75        21.38 o
   5   8   4          0.38         -3.69         6.85 o
   6   8   4        358.11        376.38        19.49 o
   7   8   4         59.79         46.93         9.88 o
   8   8   4        196.26        214.65        16.84 o
  -9   9   4          2.59          0.12         8.72 o
  -8   9   4        231.42        202.08        19.55 o
  -7   9   4         10.44          8.47         7.58 o
  -6   9   4        947.84        965.55        28.18 o
  -5   9   4       1246.44       1274.67        36.59 o
  -4   9   4        569.39        546.03        18.74 o
  -3   9   4       1258.21       1277.13        23.29 o
  -2   9   4        618.06        621.56        16.42 o
  -1   9   4        919.26        898.28        22.19 o
   0   9   4       1252.89       1245.53        27.92 o
   1   9   4         28.04         31.54         7.77 o
   2   9   4        649.33        639.01        22.80 o
   3   9   4        103.73        110.49        10.32 o
   4   9   4        561.47        570.18        23.47 o
   5   9   4       1201.03       1243.00        29.42 o
   6   9   4         34.04         29.96        10.13 o
   7   9   4        482.84        574.59        30.28 o
  -8  10   4         84.14        124.05        25.23 o
  -7  10   4          0.66          2.07         7.79 o
  -6  10   4         90.31         91.65        16.44 o
  -5  10   4         26.35          5.69        10.44 o
  -4  10   4         36.02         41.92         9.67 o
  -3  10   4         40.07         31.58         7.68 o
  -2  10   4          3.81          6.47         6.10 o
  -1  10   4          1.13          4.36         6.79 o
   0  10   4          7.41          4.35         6.66 o
   1  10   4        140.53        140.56        13.18 o
   2  10   4         17.86          6.82         7.94 o
   3  10   4         43.43         43.79         9.83 o
   4  10   4         27.01         25.85         9.60 o
   5  10   4          8.38          0.89         8.34 o
   6  10   4         30.38         30.88        11.90 o
  -6  11   4        312.54        326.91        35.35 o
  -5  11   4         57.87         62.65        18.50 o
  -4  11   4         14.00          7.21         8.37 o
  -3  11   4        215.00        275.04        20.35 o
  -2  11   4          0.95         -4.38         7.95 o
  -1  11   4        160.55        157.46        13.76 o
   0  11   4        603.38        590.70        23.68 o
   1  11   4         12.72         10.13         8.79 o
   2  11   4         76.76         58.05        13.69 o
   3  11   4        358.25        338.51        25.32 o
   4  11   4         94.32         76.12        15.59 o
  -4  12   4        606.64        606.85        48.10 o
  -3  12   4         87.73        104.76        17.48 o
  -2  12   4        326.84        373.79        28.77 o
  -1  12   4        171.05        146.13        25.70 o
   0  12   4          9.47          3.90        16.21 o
   1  12   4        199.06        238.32        28.20 o
   2  12   4          3.89          4.01        11.45 o
 -13   1   5        262.09        239.85        33.95 o
 -12   1   5         72.40         53.42        25.54 o
 -11   1   5        106.83        104.21        13.90 o
 -10   1   5       1663.80       1585.90        33.30 o
  -9   1   5         92.41        100.54        14.81 o
  -8   1   5        981.93        994.56        29.67 o
  -7   1   5       2142.35       2077.79        58.15 o
  -6   1   5          0.01         -2.42         2.85 o
  -5   1   5       3391.04       3439.30        29.32 o
  -4   1   5       2803.44       2895.55        24.67 o
  -3   1   5        326.09        295.59         5.46 o
  -2   1   5       3251.27       3177.98        25.51 o
  -1   1   5        193.59        215.79         4.98 o
   0   1   5       4832.64       4804.69        36.73 o
   1   1   5       7817.97       8030.57        57.78 o
   2   1   5        482.61        490.60         8.77 o
   3   1   5       4011.39       3886.34        33.55 o
   4   1   5       1491.46       1526.69        22.83 o
   5   1   5       1710.96       1544.59        32.28 o
   6   1   5       1301.66       1379.93        37.29 o
   7   1   5          6.34          8.24        23.32 o
   8   1   5       1502.41       1481.33        65.04 o
   9   1   5        154.79        177.86        24.78 o
  10   1   5        381.59        459.01        55.84 o
 -13   2   5         93.19         79.65        17.43 o
 -12   2   5         31.92         19.05        12.97 o
 -11   2   5        337.70        354.19        41.24 o
 -10   2   5         64.39         57.47         8.44 o
  -9   2   5       1740.13       1693.07        54.81 o
  -8   2   5       1590.03       1543.63        26.82 o
  -7   2   5         58.44         69.86         6.21 o
  -6   2   5       3107.94       3152.34        33.69 o
  -5   2   5        841.84        832.79        13.23 o
  -4   2   5       1449.26       1497.29        27.38 o
  -3   2   5       2040.51       2036.34        21.93 o
  -2   2   5       1949.44       2105.26        22.24 o
  -1   2   5       2904.64       2807.77        27.07 o
   0   2   5       1127.60       1162.55        12.38 o
   1   2   5       4229.31       4364.62        35.04 o
   2   2   5       3516.81       3368.44        29.37 o
   3   2   5          6.29         12.98         3.76 o
   4   2   5       3114.00       3109.64        40.08 o
   5   2   5       2614.80       2527.05        36.57 o
   6   2   5         11.24         14.18         7.03 o
   7   2   5       1575.91       1475.32        40.84 o
   8   2   5         65.30         60.61        16.49 o
   9   2   5        619.40        622.37        42.62 o
  10   2   5        812.58        886.59        76.94 o
 -12   3   5         50.93         44.93        12.42 o
 -11   3   5        129.24        104.84        13.14 o
 -10   3   5         27.30         16.17         9.81 o
  -9   3   5          4.46         13.21         6.03 o
  -8   3   5         88.17         80.09         7.99 o
  -7   3   5          4.10          5.59         4.96 o
  -6   3   5        294.17        305.18        13.67 o
  -5   3   5        227.98        237.10        12.89 o
  -4   3   5          2.82          8.91         3.42 o
  -3   3   5       1143.01       1224.81        19.11 o
  -2   3   5          3.39          6.65         2.11 o
  -1   3   5        117.91        148.02         5.26 o
   0   3   5          7.46          6.52         3.34 o
   1   3   5         40.31         39.24         3.99 o
   2   3   5        547.91        590.69        14.28 o
   3   3   5        206.90        204.05        14.94 o
   4   3   5        167.68        179.85        10.82 o
   5   3   5         16.49         21.42         6.10 o
   6   3   5         44.88         33.88         7.08 o
   7   3   5          0.52         -6.91         6.91 o
   8   3   5          1.31         -3.21        13.83 o
   9   3   5         23.11         -4.95        12.20 o
 -12   4   5         47.94         56.41        11.71 o
 -11   4   5       1400.99       1436.25        35.52 o
 -10   4   5         24.56         26.97        10.45 o
  -9   4   5        876.21        910.77        24.60 o
  -8   4   5        835.68        827.67        24.77 o
  -7   4   5         31.16         32.61         5.87 o
  -6   4   5       1658.10       1715.68        26.64 o
  -5   4   5        766.69        766.09        16.49 o
  -4   4   5       1452.61       1440.53        22.46 o
  -3   4   5        931.98        909.01        16.87 o
  -2   4   5         95.21         98.78         7.59 o
  -1   4   5       3046.13       2970.09        54.47 o
   0   4   5       1005.37        995.56        15.52 o
   1   4   5       2237.82       2171.21        29.45 o
   2   4   5       7497.21       7336.35        73.73 o
   3   4   5         52.61         46.06         6.27 o
   4   4   5       2233.23       2207.24        36.93 o
   5   4   5       1992.07       1978.50        33.07 o
   6   4   5         96.71        114.46        10.90 o
   7   4   5       1996.83       2082.23        37.40 o
   8   4   5        168.45        201.24        20.57 o
   9   4   5        677.68        676.38        45.87 o
 -12   5   5        352.12        406.23        26.25 o
 -11   5   5        254.93        284.25        20.05 o
 -10   5   5        614.36        668.26        28.31 o
  -9   5   5         57.38         54.06        11.23 o
  -8   5   5        462.63        488.51        19.80 o
  -7   5   5       1147.23       1142.56        25.89 o
  -6   5   5        138.05        136.91        10.17 o
  -5   5   5       2204.83       2301.21        32.17 o
  -4   5   5       1257.21       1332.59        22.57 o
  -3   5   5        211.75        203.22         9.93 o
  -2   5   5       1154.71       1156.57        20.04 o
  -1   5   5         23.30         32.69         4.94 o
   0   5   5       2159.66       2077.82        25.51 o
   1   5   5       2645.12       2592.94        35.57 o
   2   5   5         37.39         50.54         7.36 o
   3   5   5       3463.21       3429.09        44.25 o
   4   5   5         54.61         56.87         7.62 o
   5   5   5         76.37         66.03         8.81 o
   6   5   5       1350.86       1368.47        40.21 o
   7   5   5          4.53         -2.93         8.41 o
   8   5   5        807.59        804.21        29.81 o
   9   5   5         23.54         22.88        11.94 o
 -11   6   5          9.29          9.64         8.42 o
 -10   6   5          4.87         11.59         8.80 o
  -9   6   5          9.40         10.16         8.01 o
  -8   6   5          0.29         -3.16         7.24 o
  -7   6   5         65.16         72.35         9.50 o
  -6   6   5        333.66        315.41        16.01 o
  -5   6   5        540.21        561.40        15.70 o
  -4   6   5        690.32        690.30        16.66 o
  -3   6   5        660.98        709.92        16.50 o
  -2   6   5         26.72         26.57         5.19 o
  -1   6   5         78.45         92.02         7.32 o
   0   6   5         10.15          0.69         4.47 o
   1   6   5         12.11          7.74         4.35 o
   2   6   5        104.34         94.68         8.45 o
   3   6   5        398.03        385.38        15.97 o
   4   6   5        547.85        588.06        23.11 o
   5   6   5         97.30         90.92        10.11 o
   6   6   5          0.25         -0.56         6.92 o
   7   6   5        102.07         96.62        13.09 o
   8   6   5         58.15         45.56        10.12 o
 -11   7   5         13.71         14.83        10.34 o
 -10   7   5        338.89        326.04        20.97 o
  -9   7   5        116.70         85.19        12.82 o
  -8   7   5        626.07        611.28        32.33 o
  -7   7   5       1336.74       1327.09        31.72 o
  -6   7   5         88.81         91.94         9.84 o
  -5   7   5       1562.93       1547.82        27.21 o
  -4   7   5        875.44        893.15        19.80 o
  -3   7   5       1072.39       1073.39        21.52 o
  -2   7   5       2313.68       2281.93        35.14 o
  -1   7   5        167.97        161.56        11.73 o
   0   7   5       1224.23       1166.79        25.19 o
   1   7   5        928.31        946.85        23.06 o
   2   7   5        157.91        149.71        10.45 o
   3   7   5       1497.98       1502.61        28.39 o
   4   7   5        320.77        343.55        17.00 o
   5   7   5        150.94        143.20        12.56 o
   6   7   5        878.79        871.51        25.21 o
   7   7   5          0.10         -0.74         7.45 o
   8   7   5        502.78        540.95        34.93 o
 -10   8   5          8.78          6.95         9.31 o
  -9   8   5        561.56        589.37        50.49 o
  -8   8   5         98.19        105.77        13.02 o
  -7   8   5          0.73          1.70         7.22 o
  -6   8   5        302.77        340.57        17.12 o
  -5   8   5        496.43        475.10        18.78 o
  -4   8   5        255.52        267.92        13.74 o
  -3   8   5         87.35         91.34         7.86 o
  -2   8   5         18.14         15.92         5.20 o
  -1   8   5        361.55        390.49        21.36 o
   0   8   5        431.78        434.00        19.83 o
   1   8   5       1106.01       1105.04        26.42 o
   2   8   5       1609.68       1595.50        37.46 o
   3   8   5          9.47         -4.63         6.80 o
   4   8   5        772.18        762.74        22.52 o
   5   8   5        529.60        503.02        22.12 o
   6   8   5         42.96         46.65         9.98 o
   7   8   5        440.07        454.04        27.25 o
  -9   9   5          0.01          0.72        11.13 o
  -8   9   5        215.87        220.33        17.34 o
  -7   9   5          5.15          6.26         7.61 o
  -6   9   5          3.65         -2.98         7.26 o
  -5   9   5         33.52         28.74         7.20 o
  -4   9   5         12.23         11.52         6.45 o
  -3   9   5         18.35         23.60         6.06 o
  -2   9   5         75.49         65.95         8.26 o
  -1   9   5         80.66         67.90         9.13 o
   0   9   5         30.41         28.20         7.94 o
   1   9   5          2.30         -4.31         6.16 o
   2   9   5          0.24         -6.09         6.18 o
   3   9   5         63.30         67.58        11.20 o
   4   9   5         61.10         40.63        12.27 o
   5   9   5         16.07         -5.49         8.02 o
   6   9   5         47.62         49.32        10.62 o
  -8  10   5        272.95        286.16        20.37 o
  -7  10   5         79.18         62.85        16.66 o
  -6  10   5        196.03        219.02        19.37 o
  -5  10   5        109.34         89.22        11.40 o
  -4  10   5        182.92        200.00        13.68 o
  -3  10   5        238.27        256.04        16.24 o
  -2  10   5          1.90          4.17         8.20 o
  -1  10   5        991.17        961.84        26.30 o
   0  10   5         38.58         49.17        11.86 o
   1  10   5        335.24        312.16        18.36 o
   2  10   5       1032.56       1043.72        29.01 o
   3  10   5         39.90         24.54         9.23 o
   4  10   5        669.52        668.13        30.22 o
   5  10   5        263.24        253.24        19.62 o
  -6  11   5         47.43         45.12        11.08 o
  -5  11   5        121.77        111.18        15.79 o
  -4  11   5        121.65        114.63        14.63 o
  -3  11   5        115.29        115.58        14.30 o
  -2  11   5        246.43        217.89        15.64 o
  -1  11   5          0.67         -2.26         6.97 o
   0  11   5        124.04        129.88        13.50 o
   1  11   5        112.84        121.84        13.60 o
   2  11   5         76.68         63.75        11.48 o
   3  11   5        246.33        235.30        18.12 o
  -2  12   5          0.98         -1.35         8.80 o
  -1  12   5         63.82         46.50        10.73 o
 -12   0   6        119.90         89.47        26.33 o
 -11   0   6        377.23        366.76        44.10 o
 -10   0   6       1712.06       1615.77        46.80 o
  -9   0   6         83.62         76.38        18.24 o
  -8   0   6        741.08        711.06        27.20 o
  -7   0   6        937.53        915.07        28.88 o
  -6   0   6        545.22        536.39        20.78 o
  -5   0   6       1867.76       1810.04        32.40 o
  -4   0   6          4.94          5.34         2.75 o
  -3   0   6      11226.17      11763.31       103.21 o
  -2   0   6       1786.68       1702.02        24.08 o
  -1   0   6        617.78        621.96        19.05 o
   0   0   6       8303.52       8515.56        86.89 o
   1   0   6       1957.18       1913.41        28.06 o
   2   0   6       2532.96       2520.90        35.10 o
   3   0   6       3531.10       3679.93        47.60 o
   4   0   6          6.66          7.11         6.72 o
   5   0   6        680.99        682.12        46.95 o
   6   0   6       1354.73       1221.78        67.89 o
   7   0   6       1219.97       1060.29        65.67 o
   8   0   6       2454.15       2758.60       111.99 o
   9   0   6        155.54        111.36        30.46 o
 -13   1   6          5.97        -16.81        17.13 o
 -12   1   6         65.18         50.49        32.36 o
 -11   1   6        365.31        346.78        19.82 o
 -10   1   6         24.12         23.48         8.35 o
  -9   1   6         37.98         44.98         8.71 o
  -8   1   6         46.09         48.70         7.86 o
  -7   1   6        713.17        761.18        16.75 o
  -6   1   6        416.52        449.12        10.89 o
  -5   1   6         25.56         34.27         3.71 o
  -4   1   6       1569.81       1549.45        19.21 o
  -3   1   6        373.53        363.64         7.44 o
  -2   1   6        146.16        147.63         4.74 o
  -1   1   6       2327.22       2406.99        22.08 o
   0   1   6        222.03        265.69         8.84 o
   1   1   6        244.92        222.73         7.00 o
   2   1   6       1120.05       1124.45        14.94 o
   3   1   6        699.86        706.35        13.69 o
   4   1   6       1164.99       1128.18        24.83 o
   5   1   6          9.05         17.00         7.23 o
   6   1   6        624.82        629.61        29.35 o
   7   1   6        360.99        348.13        33.95 o
   8   1   6         58.22         14.08        14.46 o
   9   1   6        403.46        538.00        47.43 o
 -13   2   6        178.87        190.14        24.90 o
 -12   2   6        142.84        139.30        20.87 o
 -11   2   6         96.20         92.15        15.94 o
 -10   2   6         74.25         72.37        10.08 o
  -9   2   6          4.03         -5.21         6.36 o
  -8   2   6         12.56         16.78         5.52 o
  -7   2   6        576.72        615.78        21.58 o
  -6   2   6        739.01        781.09        15.47 o
  -5   2   6        546.61        560.26        13.46 o
  -4   2   6        162.65        153.85         6.35 o
  -3   2   6       1403.58       1435.78        18.75 o
  -2   2   6       1669.90       1725.14        25.18 o
  -1   2   6         20.88         17.40         2.45 o
   0   2   6       2378.94       2425.03        22.95 o
   1   2   6        306.30        324.57         7.97 o
   2   2   6       1202.39       1174.29        17.19 o
   3   2   6       1336.42       1356.29        21.62 o
   4   2   6         12.54         14.18         5.50 o
   5   2   6       1186.93       1187.76        29.02 o
   6   2   6        423.54        438.25        25.91 o
   7   2   6        166.34        180.47        19.79 o
   8   2   6        379.07        380.20        34.08 o
   9   2   6         19.17         44.26        17.29 o
 -12   3   6        947.28        961.65        34.45 o
 -11   3   6        702.79        675.00        37.24 o
 -10   3   6        378.51        368.22        23.39 o
  -9   3   6       1430.54       1442.27        31.36 o
  -8   3   6        194.82        197.51        13.05 o
  -7   3   6       1122.70       1153.43        23.08 o
  -6   3   6       2890.43       2927.82        37.75 o
  -5   3   6        601.51        581.83        14.31 o
  -4   3   6       2239.69       2206.43        37.74 o
  -3   3   6        321.17        321.53        10.85 o
  -2   3   6       1945.21       1922.05        26.18 o
  -1   3   6       6475.66       6360.95        61.20 o
   0   3   6        790.57        817.68        11.70 o
   1   3   6       3001.52       3012.12        32.74 o
   2   3   6       1221.09       1211.73        19.49 o
   3   3   6          9.38          8.82         4.99 o
   4   3   6       2103.22       2092.52        33.24 o
   5   3   6         50.91         43.42         7.60 o
   6   3   6       1716.32       1669.48        69.24 o
   7   3   6       1626.95       1602.32        44.29 o
   8   3   6        291.29        299.66        23.87 o
   9   3   6       1686.19       1736.08        63.68 o
 -12   4   6          2.11         -1.49        10.64 o
 -11   4   6         10.38        -10.74        10.74 o
 -10   4   6        118.69        100.97        14.21 o
  -9   4   6         96.03         77.15        10.08 o
  -8   4   6          4.70          4.78         6.20 o
  -7   4   6          3.43          4.07         4.96 o
  -6   4   6        116.59        120.78         8.95 o
  -5   4   6       1822.28       1816.75        27.55 o
  -4   4   6         11.47         10.57         4.16 o
  -3   4   6        792.07        839.66        17.04 o
  -2   4   6       1209.07       1242.44        20.77 o
  -1   4   6         40.93         38.83         5.09 o
   0   4   6       1499.09       1488.05        21.06 o
   1   4   6         35.40         29.40         5.41 o
   2   4   6       1716.81       1666.26        27.41 o
   3   4   6        114.90        109.99         8.90 o
   4   4   6         44.21         35.40         7.13 o
   5   4   6        354.90        356.36        16.89 o
   6   4   6         45.56         46.78         8.73 o
   7   4   6        284.60        305.30        20.42 o
   8   4   6         67.94         39.44        12.13 o
 -12   5   6          7.92         14.72        15.81 o
 -11   5   6         26.04         19.65         9.66 o
 -10   5   6         20.11          2.23         9.57 o
  -9   5   6        220.32        204.63        14.92 o
  -8   5   6         44.71         42.47        12.55 o
  -7   5   6         33.14         30.98         6.43 o
  -6   5   6        764.90        759.21        18.31 o
  -5   5   6          1.16          1.44         4.58 o
  -4   5   6       2850.34       2849.02        37.19 o
  -3   5   6        817.85        812.65        17.58 o
  -2   5   6         83.23         83.98         7.18 o
  -1   5   6       1298.46       1206.30        21.09 o
   0   5   6         52.88         54.14         9.60 o
   1   5   6       2279.72       2245.74        36.26 o
   2   5   6         65.76         74.62         8.73 o
   3   5   6        164.63        170.42        20.15 o
   4   5   6        824.90        806.89        24.09 o
   5   5   6         31.48         27.77        10.45 o
   6   5   6        498.28        513.10        21.27 o
   7   5   6        186.21        198.34        17.18 o
   8   5   6         15.59          4.70        12.16 o
 -11   6   6        356.99        351.43        22.27 o
 -10   6   6        726.82        752.71        33.25 o
  -9   6   6         11.04          6.40         9.25 o
  -8   6   6        560.70        526.39        21.33 o
  -7   6   6        325.72        335.28        20.61 o
  -6   6   6        245.30        227.43        12.23 o
  -5   6   6       1329.83       1336.72        27.56 o
  -4   6   6        772.86        737.26        22.85 o
  -3   6   6       1279.25       1293.08        23.50 o
  -2   6   6       1253.14       1261.21        22.83 o
  -1   6   6        277.94        276.01        14.79 o
   0   6   6       3921.17       3847.14        52.65 o
   1   6   6       1176.96       1178.76        26.04 o
   2   6   6        711.15        676.32        20.31 o
   3   6   6       1089.56       1073.20        24.10 o
   4   6   6        223.29        231.40        15.99 o
   5   6   6       1382.53       1378.04        32.97 o
   6   6   6        591.75        643.93        24.88 o
   7   6   6        593.13        593.40        24.55 o
 -10   7   6         11.83         20.75        13.68 o
  -9   7   6         76.94         90.27        12.74 o
  -8   7   6         75.21         71.60        11.29 o
  -7   7   6         16.19         15.39         7.78 o
  -6   7   6        520.48        545.00        20.32 o
  -5   7   6        117.72         94.72         9.05 o
  -4   7   6         13.24          8.96         5.32 o
  -3   7   6        446.85        435.17        16.60 o
  -2   7   6         51.65         26.83         6.20 o
  -1   7   6        759.21        709.68        20.33 o
   0   7   6         40.34         25.24         6.79 o
   1   7   6        135.80        143.39        11.96 o
   2   7   6         50.60         51.81         8.64 o
   3   7   6        182.45        177.63        14.03 o
   4   7   6        111.00        107.61        12.49 o
   5   7   6          1.11          3.35         7.04 o
   6   7   6        173.02        135.60        14.20 o
   7   7   6         64.95         72.77        11.85 o
 -10   8   6         23.05         19.95        10.14 o
  -9   8   6          2.84          6.46         8.95 o
  -8   8   6        184.14        197.50        16.32 o
  -7   8   6          7.13         17.32         8.34 o
  -6   8   6        101.75         84.26         9.66 o
  -5   8   6        292.41        291.94        15.50 o
  -4   8   6         53.18         60.86         8.33 o
  -3   8   6        337.89        308.04        23.04 o
  -2   8   6        645.87        654.62        21.18 o
  -1   8   6        251.13        229.31        14.70 o
   0   8   6        596.31        593.68        20.63 o
   1   8   6        379.96        371.27        18.53 o
   2   8   6        228.89        210.12        14.86 o
   3   8   6       1067.39       1041.16        28.38 o
   4   8   6        163.80        164.66        14.85 o
   5   8   6        527.93        519.71        25.09 o
   6   8   6        288.44        329.74        21.58 o
  -9   9   6        500.94        424.01        29.73 o
  -8   9   6        222.93        200.07        16.67 o
  -7   9   6        198.69        161.98        14.77 o
  -6   9   6        184.78        197.85        24.82 o
  -5   9   6          0.23         -1.66         6.47 o
  -4   9   6       1526.68       1563.78        27.68 o
  -3   9   6        162.64        150.43        15.39 o
  -2   9   6        404.79        439.88        20.77 o
  -1   9   6        917.99        905.56        32.19 o
   0   9   6          2.55          9.96         7.30 o
   1   9   6        379.85        364.62        25.37 o
   2   9   6        826.90        813.25        25.40 o
   3   9   6        238.71        227.11        17.17 o
   4   9   6         18.85         25.89         9.89 o
   5   9   6         69.41         64.56        12.64 o
  -7  10   6          1.08         14.12         8.73 o
  -6  10   6          2.21         -7.14         7.14 o
  -5  10   6         33.64         46.42         8.75 o
  -4  10   6          7.97          6.97         8.47 o
  -3  10   6         55.51         57.81         8.90 o
  -2  10   6         11.30          9.85         7.83 o
  -1  10   6        117.97        111.10        12.01 o
   0  10   6        163.42        176.90        14.51 o
   1  10   6         24.35         31.21         9.68 o
   2  10   6         28.81         32.15         9.48 o
   3  10   6         62.68         59.13        10.67 o
   4  10   6         38.18         56.15        16.53 o
  -5  11   6         28.65         45.37        11.79 o
  -4  11   6        181.76        198.23        16.71 o
  -3  11   6        342.53        351.60        30.00 o
  -2  11   6         30.58         17.13         8.48 o
  -1  11   6         90.04        105.22        12.93 o
   0  11   6         29.52         18.14         8.46 o
   1  11   6        201.25        221.24        20.00 o
 -12   1   7         88.82         55.93        22.86 o
 -11   1   7        644.04        635.50        42.71 o
 -10   1   7         81.52         75.04        10.97 o
  -9   1   7        433.02        470.11        21.56 o
  -8   1   7       1670.86       1715.42        33.58 o
  -7   1   7        288.88        295.52        15.42 o
  -6   1   7       2375.50       2343.67        67.32 o
  -5   1   7       1845.79       1846.52        25.85 o
  -4   1   7        536.48        558.62        10.56 o
  -3   1   7       1659.44       1622.33        18.17 o
  -2   1   7       1597.45       1656.57        18.41 o
  -1   1   7        600.54        603.07        10.19 o
   0   1   7       2107.74       2120.44        21.87 o
   1   1   7        548.45        549.95        10.59 o
   2   1   7       1294.41       1313.95        19.17 o
   3   1   7       1103.59       1132.67        18.57 o
   4   1   7       1203.52       1142.02        24.64 o
   5   1   7       3048.97       2927.62        59.47 o
   6   1   7         80.68         76.77        15.01 o
   7   1   7       1294.62       1233.56        52.04 o
   8   1   7        819.01        787.69        49.13 o
 -12   2   7        267.87        278.50        27.55 o
 -11   2   7          7.35         -7.55         7.55 o
 -10   2   7         69.69         79.69        11.30 o
  -9   2   7        171.10        198.14        22.17 o
  -8   2   7        150.75        177.81        13.56 o
  -7   2   7        749.90        758.44        20.99 o
  -6   2   7        564.54        564.60        17.09 o
  -5   2   7       1209.82       1265.05        28.98 o
  -4   2   7       4084.82       4207.36        46.48 o
  -3   2   7        231.26        230.51        11.59 o
  -2   2   7       1540.34       1544.12        18.74 o
  -1   2   7       1864.19       1967.89        22.39 o
   0   2   7        519.35        535.43        10.14 o
   1   2   7       5679.52       5727.14        46.45 o
   2   2   7          4.39          8.13         3.93 o
   3   2   7       1254.72       1252.31        21.98 o
   4   2   7        942.65        969.58        34.71 o
   5   2   7         40.25         30.18         8.70 o
   6   2   7       2338.73       2309.62        54.09 o
   7   2   7        356.39        353.57        26.81 o
   8   2   7        202.65        262.61       112.31 o
 -12   3   7         50.06         70.47        17.90 o
 -11   3   7          0.65          5.39         9.72 o
 -10   3   7         19.29         13.44         9.47 o
  -9   3   7          2.64          4.76        13.39 o
  -8   3   7         23.92         12.64         7.81 o
  -7   3   7         47.51         39.99         6.74 o
  -6   3   7          2.20          4.25         4.61 o
  -5   3   7         77.21         83.46         7.32 o
  -4   3   7         88.60         85.34         7.23 o
  -3   3   7         75.24         91.95         8.32 o
  -2   3   7          0.47          0.17         3.43 o
  -1   3   7         11.96          5.35         3.41 o
   0   3   7        450.13        489.81        12.97 o
   1   3   7        186.30        194.93        11.31 o
   2   3   7         19.94         25.16         5.63 o
   3   3   7         99.01        104.13         9.25 o
   4   3   7        133.30        120.63        10.51 o
   5   3   7         17.12         -0.79         8.00 o
   6   3   7          1.45        -10.39        10.39 o
   7   3   7          9.42          9.93        13.59 o
   8   3   7          0.50          5.04        14.13 o
 -12   4   7        169.78        172.60        37.12 o
 -11   4   7         19.44         -3.49        12.88 o
 -10   4   7        172.90        184.78        17.86 o
  -9   4   7        202.64        199.59        17.44 o
  -8   4   7          0.73          2.24         6.53 o
  -7   4   7       2994.75       2975.65        41.10 o
  -6   4   7          7.06         10.50         5.21 o
  -5   4   7        690.04        733.95        17.55 o
  -4   4   7       2535.90       2612.80        39.89 o
  -3   4   7          4.48          9.71         4.59 o
  -2   4   7       2048.78       1987.27        33.12 o
  -1   4   7       1853.21       1857.27        24.54 o
   0   4   7        744.63        774.84        20.79 o
   1   4   7       1458.24       1373.49        29.54 o
   2   4   7        454.58        431.31        18.11 o
   3   4   7       1501.40       1549.18        28.68 o
   4   4   7       1716.60       1676.45        31.28 o
   5   4   7          3.11          6.14         6.81 o
   6   4   7       1610.01       1613.29        38.32 o
   7   4   7        291.97        284.12        23.12 o
   8   4   7        231.13        242.42        23.20 o
 -11   5   7        128.33        130.88        31.09 o
 -10   5   7         16.88         17.38        13.95 o
  -9   5   7         44.53         61.91         9.97 o
  -8   5   7       1050.49       1116.02        28.30 o
  -7   5   7        187.29        181.64        11.75 o
  -6   5   7       1757.02       1781.33        29.98 o
  -5   5   7        314.00        337.94        14.62 o
  -4   5   7         17.54         11.04         5.38 o
  -3   5   7       1465.19       1448.82        35.61 o
  -2   5   7       1097.54       1046.05        20.70 o
  -1   5   7        580.63        530.60        16.81 o
   0   5   7        408.67        440.05        20.74 o
   1   5   7        105.20         88.91         9.36 o
   2   5   7        874.19        917.25        24.04 o
   3   5   7        392.98        395.65        19.07 o
   4   5   7        867.53        842.68        23.20 o
   5   5   7       1632.65       1639.13        38.72 o
   6   5   7         13.46          8.58         7.84 o
   7   5   7        606.84        632.99        31.14 o
 -11   6   7          4.17         -9.51        11.17 o
 -10   6   7         12.34          4.16         9.90 o
  -9   6   7         11.10          5.81         9.34 o
  -8   6   7          2.40          3.44         7.52 o
  -7   6   7         79.01         54.80         9.45 o
  -6   6   7          5.16          1.90         6.09 o
  -5   6   7         75.90         85.58         9.08 o
  -4   6   7          1.07         -3.96         5.13 o
  -3   6   7         25.61         25.02         6.11 o
  -2   6   7        276.83        235.95        12.12 o
  -1   6   7          2.83          1.91         5.97 o
   0   6   7        103.42        100.05        10.18 o
   1   6   7          2.38          6.28         8.56 o
   2   6   7         15.40          8.41         9.75 o
   3   6   7         94.84         82.73        10.62 o
   4   6   7         73.88         73.78        11.13 o
   5   6   7         21.12         16.24         8.38 o
   6   6   7          5.46         28.95         9.76 o
   7   6   7         86.61         79.40        13.27 o
 -10   7   7        111.29        102.31        13.90 o
  -9   7   7        123.76        113.30        23.94 o
  -8   7   7        327.03        328.49        28.57 o
  -7   7   7         17.42         26.57         8.50 o
  -6   7   7        482.08        505.97        19.56 o
  -5   7   7       1581.50       1522.52        35.75 o
  -4   7   7          2.33         -2.56         5.83 o
  -3   7   7        745.48        788.56        29.11 o
  -2   7   7        361.27        353.69        18.18 o
  -1   7   7        594.35        578.21        20.25 o
   0   7   7       1011.94       1014.49        25.73 o
   1   7   7         19.15         11.91         6.95 o
   2   7   7       1985.73       1940.90        38.06 o
   3   7   7         17.14         12.64         8.17 o
   4   7   7        182.67        196.79        15.63 o
   5   7   7       1244.77       1179.65        32.42 o
   6   7   7          3.94          9.37         9.51 o
  -9   8   7        134.22        138.55        24.64 o
  -8   8   7         79.35         92.22        12.77 o
  -7   8   7        203.44        199.31        15.81 o
  -6   8   7        319.04        350.04        19.38 o
  -5   8   7       1059.54       1006.64        46.54 o
  -4   8   7        243.18        268.10        16.75 o
  -3   8   7         39.80         39.21         9.05 o
  -2   8   7        366.80        360.32        18.43 o
  -1   8   7        462.12        427.19        19.78 o
   0   8   7         43.33         29.43         8.14 o
   1   8   7        468.46        464.33        21.64 o
   2   8   7          9.19         11.08         8.07 o
   3   8   7        127.57        127.55        13.42 o
   4   8   7        875.77        860.49        27.46 o
   5   8   7         16.30          4.76         8.94 o
  -8   9   7          1.44         -8.20         8.20 o
  -7   9   7          8.88         15.33         8.29 o
  -6   9   7          6.35         13.74         7.06 o
  -5   9   7         92.05         75.02         9.80 o
  -4   9   7         33.63         16.02         6.61 o
  -3   9   7         47.86         26.96         7.41 o
  -2   9   7         29.92         21.21         7.86 o
  -1   9   7          0.69         -1.12        11.13 o
   0   9   7         39.93         22.73         8.05 o
   1   9   7         11.20          7.24         7.41 o
   2   9   7         75.72         77.06        11.59 o
   3   9   7          1.42         -5.43         7.71 o
   4   9   7          0.57         19.52         9.84 o
  -6  10   7        214.06        205.61        20.06 o
  -5  10   7        511.57        512.28        25.74 o
  -4  10   7        128.19        127.42        13.26 o
  -3  10   7          1.13         -3.99         6.66 o
  -2  10   7        527.70        555.03        24.54 o
  -1  10   7        466.27        469.57        23.20 o
   0  10   7         60.87         46.83        10.13 o
   1  10   7        400.34        407.11        22.31 o
   2  10   7         32.96         39.36         9.99 o
  -3  11   7        148.57        167.56        18.04 o
  -2  11   7         75.46         93.51        12.50 o
  -1  11   7          4.36          6.22         9.39 o
 -12   0   8        390.30        330.04        31.97 o
 -11   0   8         57.40         67.18        19.05 o
 -10   0   8         25.38         14.73        15.55 o
  -9   0   8        417.55        360.80        28.92 o
  -8   0   8        991.51        938.56        39.18 o
  -7   0   8        460.85        459.01        28.82 o
  -6   0   8       1841.91       1887.04        37.29 o
  -5   0   8       1286.97       1301.67        30.18 o
  -4   0   8        276.68        310.89        19.30 o
  -3   0   8       2514.27       2500.66        42.09 o
  -2   0   8         20.45         22.66         6.22 o
  -1   0   8       4534.75       4623.00        65.12 o
   0   0   8       2760.41       2862.93        39.89 o
   1   0   8       2112.18       2092.22        33.37 o
   2   0   8       3950.98       3966.14        62.76 o
   3   0   8        116.87        147.29        13.98 o
   4   0   8       2115.27       2158.50        57.40 o
   5   0   8       1758.25       1634.73        53.14 o
   6   0   8        166.13        113.58        29.82 o
   7   0   8        868.74        819.49        71.70 o
 -12   1   8        116.13        110.13        22.57 o
 -11   1   8         40.93         16.94        12.63 o
 -10   1   8        573.80        397.65        26.13 o
  -9   1   8        258.65        233.67        21.12 o
  -8   1   8         26.71         28.24         7.66 o
  -7   1   8       1070.83       1105.30        38.58 o
  -6   1   8        108.02        129.69         8.86 o
  -5   1   8        457.14        475.07        16.45 o
  -4   1   8          8.16          4.19         4.23 o
  -3   1   8        153.50        156.94         8.82 o
  -2   1   8        580.16        572.61        11.79 o
  -1   1   8         17.54         16.50         3.96 o
   0   1   8       1220.99       1275.36        18.42 o
   1   1   8         23.81         23.27         4.16 o
   2   1   8         27.73         32.04         5.19 o
   3   1   8        301.52        300.21        14.85 o
   4   1   8        396.70        393.25        17.97 o
   5   1   8        171.90        153.77        16.98 o
   6   1   8        356.19        328.73        25.46 o
   7   1   8          0.79          2.01        13.89 o
 -12   2   8         66.33         42.50        25.58 o
 -11   2   8        205.26        196.03        51.74 o
 -10   2   8          2.17          4.18         8.29 o
  -9   2   8        206.60        194.08        16.12 o
  -8   2   8        829.39        840.70        27.37 o
  -7   2   8        527.05        619.08        23.42 o
  -6   2   8         83.73         90.36        13.99 o
  -5   2   8        132.87        125.88        11.40 o
  -4   2   8       1082.66       1065.04        20.56 o
  -3   2   8        399.25        414.06        11.88 o
  -2   2   8        102.59        102.14         8.18 o
  -1   2   8       1135.86       1165.64        19.21 o
   0   2   8        172.69        193.40         8.47 o
   1   2   8         10.27         14.52         4.59 o
   2   2   8       1127.02       1188.95        21.34 o
   3   2   8          1.81         -0.90         5.18 o
   4   2   8         97.47        113.58        12.62 o
   5   2   8        368.73        385.16        35.07 o
   6   2   8         23.73         20.95        11.52 o
   7   2   8        466.09        521.04        32.49 o
 -12   3   8        167.54        160.09        22.67 o
 -11   3   8         87.77         96.57        35.10 o
 -10   3   8        499.46        519.27        28.29 o
  -9   3   8        604.58        587.96        29.55 o
  -8   3   8        155.52        176.87        27.63 o
  -7   3   8       1818.10       1856.94        35.09 o
  -6   3   8        174.02        158.04        11.79 o
  -5   3   8       1280.22       1357.82        24.41 o
  -4   3   8        818.33        815.99        18.15 o
  -3   3   8         14.50         22.72         4.65 o
  -2   3   8       2280.19       2212.90        28.29 o
  -1   3   8          4.68          5.32         4.54 o
   0   3   8       3821.34       3702.16        50.90 o
   1   3   8       1235.93       1240.82        26.86 o
   2   3   8        150.31        152.01        11.88 o
   3   3   8       4187.04       4214.53        59.81 o
   4   3   8       1230.37       1201.13        27.66 o
   5   3   8        873.67        876.28        34.76 o
   6   3   8        851.36        842.62        40.09 o
   7   3   8          0.01         13.30        12.27 o
 -11   4   8         73.70         79.65        14.81 o
 -10   4   8         39.96         40.41        16.48 o
  -9   4   8        322.71        360.40        23.66 o
  -8   4   8         23.26         15.33         9.91 o
  -7   4   8         11.90         11.74         9.80 o
  -6   4   8        168.86        161.52        10.75 o
  -5   4   8          3.36         -2.10         4.98 o
  -4   4   8         28.15         26.07         5.94 o
  -3   4   8         99.29         97.13         8.03 o
  -2   4   8         76.91         76.00         6.61 o
  -1   4   8        758.72        741.91        20.41 o
   0   4   8        712.08        652.50        25.78 o
   1   4   8         33.01         24.28         8.38 o
   2   4   8        127.02        125.36        11.86 o
   3   4   8         13.99          8.92        10.90 o
   4   4   8        172.12        198.60        15.42 o
   5   4   8        269.06        305.03        24.18 o
   6   4   8         92.07        108.93        16.98 o
   7   4   8         49.88         48.52        14.44 o
 -11   5   8          6.78          9.70        14.31 o
 -10   5   8        388.26        405.47        26.17 o
  -9   5   8         37.04         22.09        12.24 o
  -8   5   8        273.58        250.86        19.39 o
  -7   5   8        108.45         91.87         9.82 o
  -6   5   8         34.80         13.24         6.50 o
  -5   5   8        137.29        134.30        10.39 o
  -4   5   8         39.50         41.57         6.62 o
  -3   5   8        283.36        309.06        14.25 o
  -2   5   8        441.71        467.03        17.32 o
  -1   5   8        129.01        108.27        10.42 o
   0   5   8        644.55        660.42        20.65 o
   1   5   8        520.33        512.28        21.20 o
   2   5   8          3.92         -1.25         6.64 o
   3   5   8        628.73        655.19        22.93 o
   4   5   8         56.06         67.12        10.75 o
   5   5   8        284.00        324.03        20.48 o
   6   5   8        557.23        609.66        38.99 o
 -10   6   8         16.77         20.83        18.56 o
  -9   6   8        448.38        515.46        29.09 o
  -8   6   8        405.41        412.24        25.79 o
  -7   6   8         36.25         35.41         8.07 o
  -6   6   8       1471.48       1470.76        28.89 o
  -5   6   8        310.99        330.19        15.90 o
  -4   6   8        371.32        384.28        16.54 o
  -3   6   8       1563.98       1523.32        27.85 o
  -2   6   8         20.05         24.48         7.45 o
  -1   6   8       1887.35       1900.07        51.88 o
   0   6   8        395.81        394.84        19.16 o
   1   6   8        730.73        714.09        22.79 o
   2   6   8       1821.40       1796.71        36.88 o
   3   6   8        222.99        230.54        16.88 o
   4   6   8        797.02        815.50        26.75 o
   5   6   8        636.88        683.23        33.34 o
  -9   7   8        306.28        284.83        23.18 o
  -8   7   8         19.66          6.51         9.71 o
  -7   7   8         68.43         61.12        10.56 o
  -6   7   8         31.32         17.49         7.38 o
  -5   7   8          1.44          2.73         6.16 o
  -4   7   8          5.85          8.20         6.46 o
  -3   7   8          4.57          8.82         7.15 o
  -2   7   8        322.39        287.78        16.39 o
  -1   7   8        114.18         96.81        11.18 o
   0   7   8          6.05         -1.67         6.72 o
   1   7   8        134.21        137.13        12.94 o
   2   7   8          0.42          8.33         7.72 o
   3   7   8         66.37         71.97        11.08 o
   4   7   8         50.77         34.52        10.11 o
   5   7   8         49.83         62.61        11.63 o
  -8   8   8        117.81        127.39        13.99 o
  -7   8   8          1.16         -7.59         7.59 o
  -6   8   8        772.61        751.37        42.82 o
  -5   8   8        241.03        197.67        13.55 o
  -4   8   8        294.19        292.00        18.68 o
  -3   8   8        426.39        432.06        21.13 o
  -2   8   8          1.29          8.45         7.18 o
  -1   8   8        276.06        286.86        17.64 o
   0   8   8        104.26         95.25        11.73 o
   1   8   8        154.49        153.71        13.63 o
   2   8   8         67.77         78.71        11.31 o
   3   8   8        285.28        312.08        25.78 o
   4   8   8         90.02         76.16        16.21 o
  -7   9   8        569.87        548.80        23.29 o
  -6   9   8         36.16         22.37         8.09 o
  -5   9   8          9.04          9.80         7.89 o
  -4   9   8        355.18        352.79        19.48 o
  -3   9   8          4.92         -1.29        10.85 o
  -2   9   8        403.24        373.40        20.80 o
  -1   9   8         29.22         47.04        10.24 o
   0   9   8        761.56        780.81        26.60 o
   1   9   8        796.94        889.09        27.78 o
   2   9   8        291.07        292.09        19.07 o
  -5  10   8         59.76         78.91        11.38 o
  -4  10   8         30.54         30.96        13.42 o
  -3  10   8          0.74          2.44         7.60 o
  -2  10   8         13.05          8.13         8.13 o
  -1  10   8         72.13         79.28        11.51 o
   0  10   8          0.35          9.78         8.20 o
 -12   1   9        186.42        152.43        17.72 o
 -11   1   9        382.12        340.49        23.54 o
 -10   1   9         15.08          3.69         9.76 o
  -9   1   9        177.82        184.41        16.98 o
  -8   1   9        207.82        203.26        22.56 o
  -7   1   9        388.54        445.98        49.90 o
  -6   1   9        763.41        760.54        21.33 o
  -5   1   9        166.95        211.55        14.28 o
  -4   1   9       1273.87       1300.65        26.32 o
  -3   1   9        666.77        653.81        16.75 o
  -2   1   9        802.72        821.08        18.65 o
  -1   1   9       3868.86       3914.34        50.59 o
   0   1   9        258.51        267.45        14.68 o
   1   1   9        606.90        614.41        24.94 o
   2   1   9       1601.53       1633.02        29.49 o
   3   1   9        104.09        118.62        12.57 o
   4   1   9       1523.09       1586.78        38.65 o
   5   1   9         27.22          8.57        11.18 o
   6   1   9        694.65        685.06        36.09 o
 -11   2   9         59.48         50.90        21.89 o
 -10   2   9        261.00        164.21        23.37 o
  -9   2   9         26.51         15.11        10.42 o
  -8   2   9       1680.39       1699.62        51.40 o
  -7   2   9         29.59         30.83         8.97 o
  -6   2   9        135.55        117.70        11.04 o
  -5   2   9        475.77        487.89        17.00 o
  -4   2   9        118.43        132.81        14.16 o
  -3   2   9       1763.36       1781.95        28.44 o
  -2   2   9       2242.76       2338.81        37.55 o
  -1   2   9          4.30         11.28         4.97 o
   0   2   9        748.18        772.30        18.90 o
   1   2   9        760.42        785.46        24.47 o
   2   2   9        421.13        423.02        17.06 o
   3   2   9       1282.02       1306.28        31.25 o
   4   2   9          4.26         -9.38         9.38 o
   5   2   9       1018.92       1025.14        72.97 o
   6   2   9        153.80        143.61        19.45 o
 -11   3   9          1.04        -12.88        12.88 o
 -10   3   9         55.44         44.34        12.11 o
  -9   3   9        113.50        123.24        15.64 o
  -8   3   9         90.39         83.70        12.82 o
  -7   3   9         73.48         69.92        16.81 o
  -6   3   9         12.13         10.48         7.83 o
  -5   3   9         57.73         61.73         9.25 o
  -4   3   9          0.31          4.62         5.10 o
  -3   3   9         30.90         24.56         6.55 o
  -2   3   9         14.93          9.12         4.93 o
  -1   3   9          8.90          6.65         6.00 o
   0   3   9        104.26        103.07        11.13 o
   1   3   9         31.10         20.74        11.08 o
   2   3   9         20.83         15.19         7.44 o
   3   3   9         23.98         32.22         8.85 o
   4   3   9         18.51         26.48        11.40 o
   5   3   9         53.42         56.37        16.36 o
   6   3   9          2.28         21.90        25.22 o
 -11   4   9         40.04         52.40        13.93 o
 -10   4   9        307.52        317.82        58.49 o
  -9   4   9          0.37         -8.29         8.29 o
  -8   4   9        521.83        473.61        37.85 o
  -7   4   9        229.92        208.58        15.03 o
  -6   4   9        193.69        199.40        14.49 o
  -5   4   9       1614.11       1600.41        32.65 o
  -4   4   9        199.82        182.20        12.51 o
  -3   4   9       1549.09       1504.76        24.21 o
  -2   4   9       1187.01       1219.67        21.28 o
  -1   4   9          9.75          2.86         6.61 o
   0   4   9       1368.85       1408.53        30.45 o
   1   4   9        467.64        491.44        21.40 o
   2   4   9        498.93        498.73        34.34 o
   3   4   9        530.72        560.36        24.23 o
   4   4   9          3.81         -9.27         9.27 o
   5   4   9        654.78        630.75        33.33 o
 -10   5   9         24.83          5.34        10.72 o
  -9   5   9        190.93        150.22        21.95 o
  -8   5   9         49.19         43.11        10.42 o
  -7   5   9         74.16         73.66        10.53 o
  -6   5   9        357.39        388.21        19.87 o
  -5   5   9        115.76        113.34        12.03 o
  -4   5   9        463.33        508.29        20.30 o
  -3   5   9        466.86        470.88        20.04 o
  -2   5   9        963.85        969.91        25.36 o
  -1   5   9        721.92        733.90        30.86 o
   0   5   9        131.84        123.79        12.04 o
   1   5   9       1131.93       1079.72        28.24 o
   2   5   9        307.33        302.87        18.56 o
   3   5   9          2.71         -2.85         7.56 o
   4   5   9        957.58        998.05        42.59 o
   5   5   9          6.99          6.10        12.37 o
 -10   6   9         16.19          9.07        11.56 o
  -9   6   9         97.47         93.02        14.56 o
  -8   6   9         42.84         34.12        11.43 o
  -7   6   9          1.01          3.79         7.96 o
  -6   6   9         14.31         10.72         6.74 o
  -5   6   9        138.50        117.57        11.47 o
  -4   6   9          1.46          8.64         6.49 o
  -3   6   9          3.99         -3.47         6.59 o
  -2   6   9         26.82         15.74         8.20 o
  -1   6   9        193.65        164.93        17.91 o
   0   6   9         59.06         53.78         9.80 o
   1   6   9          8.41          4.01         7.82 o
   2   6   9          3.60         13.26         8.78 o
   3   6   9          0.81         -0.51         8.48 o
   4   6   9          0.43          0.56         8.57 o
  -9   7   9        234.69        236.23        26.88 o
  -8   7   9         66.32         32.47        11.91 o
  -7   7   9        302.41        312.42        17.19 o
  -6   7   9         10.67          6.19         6.83 o
  -5   7   9          5.34          4.13         6.72 o
  -4   7   9        570.80        536.09        23.21 o
  -3   7   9        175.16        221.79        15.69 o
  -2   7   9        302.15        299.84        19.19 o
  -1   7   9        789.96        804.28        25.24 o
   0   7   9         63.88         52.94         9.76 o
   1   7   9        586.71        612.39        26.05 o
   2   7   9        662.64        617.88        32.28 o
   3   7   9        160.70        178.64        15.87 o
  -7   8   9        173.95        175.66        15.86 o
  -6   8   9        101.24        128.79        12.52 o
  -5   8   9        314.69        281.11        17.79 o
  -4   8   9         39.69         35.28         9.10 o
  -3   8   9        396.27        391.52        20.70 o
  -2   8   9        634.59        652.01        26.82 o
  -1   8   9         58.08         71.75        10.74 o
   0   8   9        399.00        378.56        22.12 o
   1   8   9         52.57         46.94        11.32 o
   2   8   9          4.52          7.52         8.85 o
  -6   9   9          8.59         -1.73         9.83 o
  -5   9   9          5.52         18.72         8.42 o
  -4   9   9         17.59         19.14         8.34 o
  -3   9   9          0.64          2.66         7.38 o
  -2   9   9         72.39        100.75        15.25 o
  -1   9   9         10.81         -3.90         9.78 o
   0   9   9         18.55          6.02         7.79 o
 -11   0  10         26.47          0.73        16.50 o
 -10   0  10        136.46        152.35        23.09 o
  -9   0  10       2508.59       2396.13        77.73 o
  -8   0  10        912.52        990.20        42.05 o
  -7   0  10        441.42        443.54        31.06 o
  -6   0  10        216.18        200.83        30.14 o
  -5   0  10        662.69        706.38        40.93 o
  -4   0  10       2544.37       2618.48        62.48 o
  -3   0  10        154.47        165.33        18.59 o
  -2   0  10        941.09        975.61        35.73 o
  -1   0  10         19.43         22.38         8.30 o
   0   0  10        149.08        140.94        13.39 o
   1   0  10       1730.37       1810.34        50.95 o
   2   0  10         43.85         53.90        21.73 o
   3   0  10       1196.47       1266.51        62.18 o
   4   0  10        972.57        921.96        54.57 o
   5   0  10         29.02         49.18        25.70 o
 -11   1  10         13.54          4.23        11.55 o
 -10   1  10          2.20         -3.04        11.95 o
  -9   1  10         74.63         69.36        16.18 o
  -8   1  10         65.25         46.75        11.60 o
  -7   1  10        100.43         78.89        12.49 o
  -6   1  10         39.84         35.34        13.61 o
  -5   1  10        520.40        513.68        25.43 o
  -4   1  10         51.55         40.23         7.75 o
  -3   1  10        481.95        498.83        22.83 o
  -2   1  10         75.53         69.87         8.13 o
  -1   1  10        731.82        718.31        20.65 o
   0   1  10        437.07        457.49        20.71 o
   1   1  10          4.62          0.80        11.78 o
   2   1  10        714.34        722.09        28.00 o
   3   1  10        197.78        190.88        40.13 o
   4   1  10        274.56        279.50        21.87 o
   5   1  10        182.85        167.54        24.02 o
 -11   2  10         22.16         16.30        19.34 o
 -10   2  10         30.21         20.59        12.79 o
  -9   2  10        143.89        143.25        26.66 o
  -8   2  10          9.39         11.29         9.27 o
  -7   2  10        264.30        251.80        17.35 o
  -6   2  10        381.93        372.07        23.29 o
  -5   2  10          2.81         -4.73         5.37 o
  -4   2  10        545.08        542.04        17.96 o
  -3   2  10         44.20         34.02         9.07 o
  -2   2  10        225.92        234.51        14.46 o
  -1   2  10        319.28        348.49        18.27 o
   0   2  10        191.96        179.68        13.89 o
   1   2  10        760.07        737.25        31.42 o
   2   2  10         23.83          8.93        13.67 o
   3   2  10        411.97        429.84        46.58 o
   4   2  10        218.16        211.06        42.20 o
   5   2  10          1.00         -3.02        17.77 o
 -10   3  10         63.35         39.43        18.28 o
  -9   3  10        101.68        127.73        18.65 o
  -8   3  10        354.34        342.01        41.40 o
  -7   3  10          4.24         -1.89         6.14 o
  -6   3  10       1157.72       1153.88        25.49 o
  -5   3  10        622.52        645.82        19.41 o
  -4   3  10        158.20        176.43        11.88 o
  -3   3  10       1486.22       1486.10        30.87 o
  -2   3  10        525.24        515.11        23.90 o
  -1   3  10       1060.84       1078.35        31.49 o
   0   3  10        769.16        769.91        23.11 o
   1   3  10          0.02          0.94         6.85 o
   2   3  10        855.97        890.06        26.39 o
   3   3  10        618.20        630.19        31.78 o
   4   3  10        636.29        642.37        33.37 o
 -10   4  10        169.89        166.10        21.27 o
  -9   4  10        112.18        108.12        15.50 o
  -8   4  10          0.54          3.93         8.05 o
  -7   4  10        216.26        215.51        18.78 o
  -6   4  10          4.95          5.56         8.44 o
  -5   4  10         28.98         26.71         7.65 o
  -4   4  10        575.72        554.96        23.04 o
  -3   4  10         39.42         40.41         8.11 o
  -2   4  10          7.03         -3.14         7.93 o
  -1   4  10         12.85         11.24         7.40 o
   0   4  10         51.85         36.13         9.24 o
   1   4  10        305.27        292.51        28.30 o
   2   4  10        190.98        179.13        15.03 o
   3   4  10        337.95        290.73        29.64 o
   4   4  10        122.82        146.69        18.92 o
  -9   5  10         40.07         43.98        13.43 o
  -8   5  10        158.71        146.80        14.78 o
  -7   5  10          1.19         -0.01         7.61 o
  -6   5  10        232.92        238.13        16.81 o
  -5   5  10        114.82         88.39        20.98 o
  -4   5  10         22.65         18.91         6.87 o
  -3   5  10        219.38        227.96        25.99 o
  -2   5  10        125.59        119.89        12.05 o
  -1   5  10        266.57        244.21        16.46 o
   0   5  10        291.87        270.00        17.15 o
   1   5  10          9.54         14.34         8.66 o
   2   5  10        765.39        788.98        27.17 o
   3   5  10        445.78        406.23        22.58 o
  -9   6  10        110.02        109.27        23.51 o
  -8   6  10          0.51          1.10         8.54 o
  -7   6  10        823.48        802.89        27.52 o
  -6   6  10        152.20        142.67        13.57 o
  -5   6  10        136.70        175.37        15.27 o
  -4   6  10       1152.94       1162.90        30.40 o
  -3   6  10         56.67         32.86         8.67 o
  -2   6  10        369.12        448.59        39.43 o
  -1   6  10        440.12        442.60        22.44 o
   0   6  10        127.95        130.48        13.83 o
   1   6  10        217.58        212.03        16.82 o
   2   6  10          9.80          2.74         8.56 o
   3   6  10        619.10        557.48        26.68 o
  -7   7  10         26.60         37.89        10.42 o
  -6   7  10          7.32         -3.01         8.00 o
  -5   7  10        108.41        112.76        20.87 o
  -4   7  10         40.61         28.23         8.75 o
  -3   7  10         41.49         32.16        13.05 o
  -2   7  10          2.82          6.67         8.29 o
  -1   7  10         43.94         28.03        16.30 o
   0   7  10        213.17        206.73        16.77 o
   1   7  10         30.22         27.23         9.88 o
  -6   8  10        329.35        330.27        25.37 o
  -5   8  10          2.74          3.53         9.89 o
  -4   8  10        100.00         80.53        11.68 o
  -3   8  10         42.24         31.27         9.67 o
  -2   8  10        328.20        276.92        19.23 o
  -1   8  10        155.72        172.00        15.78 o
   0   8  10         53.88         42.64        10.52 o
 -10   1  11        440.60        404.62        30.25 o
  -9   1  11          6.30          4.81         9.92 o
  -8   1  11         16.21         12.23         9.87 o
  -7   1  11        472.65        474.07        27.88 o
  -6   1  11         22.45         20.84         9.53 o
  -5   1  11        570.63        521.18        26.54 o
  -4   1  11        224.34        246.06        18.83 o
  -3   1  11        133.39        126.77        12.40 o
  -2   1  11       1731.76       1695.11        35.51 o
  -1   1  11        116.56        108.18        11.99 o
   0   1  11        535.91        581.14        24.91 o
   1   1  11       1160.72       1166.29        44.16 o
   2   1  11         20.13         18.36        14.09 o
   3   1  11       1063.54       1091.06        61.55 o
 -10   2  11        240.41        203.56        21.84 o
  -9   2  11        388.31        351.20        25.61 o
  -8   2  11        233.99        240.11        21.42 o
  -7   2  11         10.93         26.47         9.34 o
  -6   2  11        439.28        427.40        39.79 o
  -5   2  11        488.47        439.46        39.42 o
  -4   2  11        343.60        315.99        20.19 o
  -3   2  11        231.85        252.03        15.49 o
  -2   2  11        383.02        363.77        24.50 o
  -1   2  11        276.73        300.33        17.85 o
   0   2  11        529.29        546.04        24.19 o
   1   2  11        262.63        294.96        28.13 o
   2   2  11       1091.90       1113.27        46.10 o
   3   2  11          3.29         11.74        21.26 o
  -9   3  11         66.96         50.28        13.29 o
  -8   3  11         63.86         32.53        11.29 o
  -7   3  11         30.75         17.03         8.25 o
  -6   3  11         29.62         33.75         7.51 o
  -5   3  11         37.21         34.44         8.01 o
  -4   3  11          2.20          9.17         7.40 o
  -3   3  11         52.88         46.05         9.46 o
  -2   3  11        105.46         89.56        12.96 o
  -1   3  11        290.11        279.78        20.31 o
   0   3  11         39.81         43.73        11.83 o
   1   3  11         38.50         17.55        11.11 o
   2   3  11          9.36          4.72        14.35 o
   3   3  11         10.33         -3.99        17.13 o
  -9   4  11        354.07        409.50        33.52 o
  -8   4  11        247.92        227.14        17.01 o
  -7   4  11          1.18         -4.47         7.15 o
  -6   4  11        148.45        153.99        12.56 o
  -5   4  11        193.52        197.04        13.47 o
  -4   4  11        164.19        169.67        12.11 o
  -3   4  11        509.19        495.19        26.53 o
  -2   4  11         25.73         29.48        10.59 o
  -1   4  11        700.06        713.58        35.73 o
   0   4  11        237.17        228.77        29.77 o
   1   4  11        233.69        219.16        20.02 o
   2   4  11       1026.51       1000.75        30.04 o
  -8   5  11        148.26        182.01        18.50 o
  -7   5  11        107.83        112.75        14.81 o
  -6   5  11         72.71         71.03        12.03 o
  -5   5  11        263.58        256.93        15.59 o
  -4   5  11        132.16        123.51        15.24 o
  -3   5  11        127.18        142.03        16.10 o
  -2   5  11        727.69        688.04        65.53 o
  -1   5  11         49.81         47.13        12.00 o
   0   5  11        384.91        381.66        36.42 o
   1   5  11        511.86        499.27        24.81 o
  -7   6  11         74.15         52.29        11.79 o
  -6   6  11         11.24          5.07         9.20 o
  -5   6  11          1.70          8.23         9.76 o
  -4   6  11          6.63          6.74         9.51 o
  -3   6  11         11.79          0.60         9.03 o
  -2   6  11         31.40         29.56        11.34 o
  -1   6  11          8.31          9.87         8.70 o
   0   6  11         27.22         25.94        15.25 o
  -5   7  11        274.95        287.43        30.81 o
  -4   7  11        365.31        410.50        26.54 o
  -3   7  11        430.87        490.32        29.00 o
  -2   7  11        166.12        154.48        14.93 o
  -9   0  12         55.62         72.02        23.79 o
  -8   0  12        148.05        155.78        29.82 o
  -7   0  12        347.35        259.20        36.17 o
  -6   0  12          6.24         12.37        15.55 o
  -5   0  12        699.20        688.46        46.95 o
  -4   0  12          2.20         -5.17        10.77 o
  -3   0  12       1018.19       1116.75        43.06 o
  -2   0  12        590.52        606.20        37.18 o
  -1   0  12         21.14         36.80        24.75 o
   0   0  12       1369.41       1447.35        78.36 o
  -9   1  12          2.69         -2.55        10.07 o
  -8   1  12          0.68          5.17        10.88 o
  -7   1  12        119.23        114.27        19.62 o
  -6   1  12        120.04        125.62        24.59 o
  -5   1  12        124.81        112.92        20.41 o
  -4   1  12        250.67        250.57        29.18 o
  -3   1  12        100.98         81.24        13.03 o
  -2   1  12         83.32         72.05        13.94 o
  -1   1  12        241.41        233.00        20.73 o
   0   1  12          0.24          6.01        15.25 o
   1   1  12         96.35         92.32        30.14 o
  -8   2  12         15.08         -8.24        13.39 o
  -7   2  12         20.16          8.77         9.52 o
  -6   2  12        117.62        109.30        14.83 o
  -5   2  12        155.09        155.80        16.59 o
  -4   2  12         31.73         17.81        10.19 o
  -3   2  12        359.57        392.44        24.98 o
  -2   2  12          5.79        -14.59        14.59 o
  -1   2  12         27.62         24.68        11.17 o
   0   2  12        229.74        216.82        24.92 o
   1   2  12         17.38          1.34        14.79 o
  -8   3  12         26.82         -4.35         9.37 o
  -7   3  12         34.71         48.18        10.74 o
  -6   3  12        478.31        490.79        24.48 o
  -5   3  12         35.31         28.17        10.04 o
  -4   3  12        702.98        736.09        24.88 o
  -3   3  12        619.02        560.04        35.39 o
  -2   3  12        134.96        134.37        15.56 o
  -1   3  12        967.40       1049.39        40.93 o
   0   3  12        266.17        251.67        21.57 o
   1   3  12        690.51        700.42        44.14 o
  -7   4  12         35.87         43.01        12.04 o
  -6   4  12         27.35         30.31         8.25 o
  -5   4  12        163.51        160.65        12.86 o
  -4   4  12          0.49         -0.21        13.21 o
  -3   4  12        222.21        220.70        28.07 o
  -2   4  12         21.15          9.97        10.58 o
  -1   4  12          8.76          2.36        11.15 o
   0   4  12          3.10         -1.97        12.85 o
  -6   5  12        185.45        193.94        19.36 o
  -5   5  12          6.50         -4.01         9.75 o
  -4   5  12        278.58        274.47        21.56 o
  -3   5  12        127.18        115.69        16.40 o
  -2   5  12        284.11        257.25        21.34 o
  -1   5  12         35.74         16.41        12.77 o
  -6   1  13        559.23        562.22        36.01 o
  -5   1  13        210.03        225.32        20.42 o
  -4   1  13         40.22         31.23        11.13 o
  -3   1  13        217.14        249.05        26.29 o
  -2   1  13         68.08         67.13        13.70 o
  -5   2  13         87.15         88.91        14.52 o
  -4   2  13        408.89        381.12        56.79 o
  -3   2  13         18.59         15.86        13.14 o
  -2   2  13        463.42        426.26        36.80 o
                                                
